# Supplementary material for: Identifying the HIV-Resistance-Related Factors and Regulatory Network via Multi-Omics Analyses
Source: Int J Mol Sci. 2024 Nov 1;25(21):11757. doi: 10.3390/ijms252111757 (PMC11546959; doi:10.3390/ijms252111757)
Supplement: Supplementary file 1 [file ijms-25-11757-s001.zip › Supplemental Tables.xlsx]

## Sheet: Table S1
Table S1. DEGs from EXP-Blood-HIV-Resistance. Here, the cutoffs are P-value<0.05 and |logFC|>1.
Gene Symbol	adj P Val	P-value	t	B	logFC	Gene Title
LOC101928519	0.000189	6.85e-06	4.84723	3.59217	1.70523	uncharacterized LOC101928519
SYTL4	0.000567	3.05e-05	4.44762	2.18738	1.63442	synaptotagmin like 4
LINC00518	0.0117	0.00167	3.26418	-1.52673	1.62216	long intergenic non-protein coding RNA 518
PDE3A	0.000748	4.4e-05	4.3469	1.84378	1.58705	phosphodiesterase 3A
APOBEC3B	0.0105	0.00145	3.3106	-1.39592	1.57057	apolipoprotein B mRNA editing enzyme catalytic subunit 3B
PLD1	0.000177	6.33e-06	4.86797	3.66678	1.54372	phospholipase D1
MAOA	0.00504	0.00055	3.61478	-0.50608	1.5188	monoamine oxidase A
F2R	0.00126	8.85e-05	4.1513	1.18968	1.47393	coagulation factor II thrombin receptor
ITGA2B	0.00043	2.08e-05	4.55174	2.54716	1.46996	integrin subunit alpha 2b
VMO1	5.62e-05	1.27e-06	5.28229	5.18821	1.43177	vitelline membrane outer layer 1 homolog
UGT2B4	0.0259	0.00475	2.91306	-2.47082	1.42501	UDP glucuronosyltransferase family 2 member B4
NEBL	0.0868	0.0236	2.31208	-3.88447	1.42266	nebulette
LOC389895	0.00875	0.00114	3.38647	-1.1792	1.37898	chromosome 16 open reading frame 72-like
TNFRSF19	0.00239	0.000207	3.90614	0.39602	1.34201	TNF receptor superfamily member 19
ABCC3	0.000401	1.89e-05	4.57665	2.63392	1.33698	ATP binding cassette subfamily C member 3
SPR	0.00324	0.000309	3.78805	0.0248	1.32913	sepiapterin reductase (7,8-dihydrobiopterin:NADP+ oxidoreductase)
HOTS	0.000707	4.1e-05	4.3665	1.91028	1.32883	H19 opposite tumor suppressor
PRO1483	0.0197	0.0033	3.03865	-2.14257	1.31987	uncharacterized LOC55448
MAMDC4	0.00142	0.000104	4.1056	1.03946	1.30701	MAM domain containing 4
TFPI	8.7e-05	2.31e-06	5.12878	4.61787	1.29159	tissue factor pathway inhibitor
LOC105372762	0.0259	0.00472	2.91483	-2.46627	1.2841	uncharacterized LOC105372762
UTY	0.0233	0.00411	2.96317	-2.34115	1.28317	ubiquitously transcribed tetratricopeptide repeat containing, Y-linked
ITGB3	1.63e-05	2.25e-07	5.71386	6.82816	1.25699	integrin subunit beta 3
FSTL1	0.00309	0.00029	3.80754	0.08555	1.23911	follistatin like 1
LRRC74B	0.0278	0.00519	2.88161	-2.55132	1.23803	leucine rich repeat containing 74B
LOC285423	0.0363	0.00738	2.75619	-2.86543	1.2347	uncharacterized LOC285423
SPARC	0.000225	8.8e-06	4.78126	3.35595	1.22926	secreted protein acidic and cysteine rich
PROS1	0.000394	1.85e-05	4.58324	2.65691	1.21282	protein S (alpha)
DHRS2	0.0226	0.00395	2.9769	-2.30532	1.20172	dehydrogenase/reductase 2
THSD7A	0.0572	0.0135	2.5329	-3.3964	1.20162	thrombospondin type 1 domain containing 7A
DSCAML1	0.0102	0.00139	3.32345	-1.35947	1.19531	DS cell adhesion molecule like 1
TAAR1	0.0463	0.0102	2.63855	-3.14975	1.19494	trace amine associated receptor 1
RASSF9	0.066	0.0163	2.45864	-3.56474	1.19258	Ras association domain family member 9
ITGA1	0.029	0.00551	2.86087	-2.60404	1.1904	integrin subunit alpha 1
PLSCR4	0.00717	0.000875	3.47064	-0.93465	1.18558	phospholipid scramblase 4
FAIM2	0.0149	0.00229	3.16095	-1.81274	1.18389	Fas apoptotic inhibitory molecule 2
VWF	0.0116	0.00165	3.26779	-1.51662	1.17644	von Willebrand factor
NFIB	0.0109	0.00153	3.29337	-1.44463	1.17176	nuclear factor I B
KCNB1	0.0092	0.00122	3.36512	-1.24056	1.17088	potassium voltage-gated channel subfamily B member 1
PLS3	0.00588	0.000674	3.5522	-0.69365	1.16935	plastin 3
DCN	0.00473	0.000505	3.64037	-0.42874	1.16774	decorin
PRSS23	0.00122	8.5e-05	4.16262	1.22704	1.16598	protease, serine 23
PGM5	0.000429	2.07e-05	4.55258	2.55009	1.15957	phosphoglucomutase 5
KCNH3	0.00493	0.000535	3.62304	-0.48118	1.14266	potassium voltage-gated channel subfamily H member 3
L1CAM	0.00858	0.00111	3.39518	-1.15409	1.13971	L1 cell adhesion molecule
UNC13C	0.0613	0.0148	2.49723	-3.47778	1.13457	unc-13 homolog C
EGF	0.000279	1.17e-05	4.70572	3.08746	1.12548	epidermal growth factor
LINC00900	0.036	0.00731	2.75965	-2.8569	1.12502	long intergenic non-protein coding RNA 900
NAV3	0.0373	0.00766	2.74295	-2.89793	1.11996	neuron navigator 3
ATP7B	0.0439	0.00948	2.66447	-3.08798	1.11334	ATPase copper transporting beta
TRPC3	0.0231	0.00406	2.96686	-2.33152	1.11259	transient receptor potential cation channel subfamily C member 3
ZNF385B	0.0364	0.00741	2.75486	-2.86869	1.10578	zinc finger protein 385B
ITGB5	1.28e-05	1.53e-07	5.80907	7.19641	1.09062	integrin subunit beta 5
C1orf116	0.0482	0.0107	2.61875	-3.19662	1.08819	chromosome 1 open reading frame 116
SP100	0.0998	0.0286	2.23321	-4.04955	1.0851	SP100 nuclear antigen
CYP2A6	0.0046	0.000488	3.651	-0.3965	1.08031	cytochrome P450 family 2 subfamily A member 6
SLC27A6	0.0208	0.00353	3.01484	-2.20563	1.07964	solute carrier family 27 member 6
SYT16	0.0655	0.0161	2.46322	-3.55448	1.07865	synaptotagmin 16
MVB12B	0.0203	0.00341	3.02699	-2.1735	1.0737	multivesicular body subunit 12B
THBS1	0.000108	3.13e-06	5.05134	4.33307	1.07345	thrombospondin 1
GUCY1B3	1.8e-06	7.48e-09	6.53513	10.0655	1.07069	guanylate cyclase 1 soluble subunit beta
TUBB1	1.25e-06	4.08e-09	6.67853	10.6424	1.06365	tubulin beta 1 class VI
LINC00960	0.0497	0.0112	2.60312	-3.2334	1.05524	long intergenic non-protein coding RNA 960
CHRM1	0.0152	0.00237	3.15011	-1.84238	1.0539	cholinergic receptor muscarinic 1
MYLK3	0.0184	0.00302	3.06801	-2.0643	1.05199	myosin light chain kinase 3
AP1M2	0.0377	0.00777	2.73757	-2.9111	1.05178	adaptor related protein complex 1 mu 2 subunit
LYNX1	0.0106	0.00147	3.30607	-1.40875	1.03477	Ly6/neurotoxin 1
THCAT158	0.0387	0.00805	2.7249	-2.94204	1.03135	thyroid cancer-associated transcript 158
S1PR5	0.0117	0.00168	3.2619	-1.53313	1.02693	sphingosine-1-phosphate receptor 5
EPHB2	0.00633	0.000744	3.52143	-0.78504	1.02598	EPH receptor B2
CALD1	0.000856	5.25e-05	4.2978	1.67792	1.02082	caldesmon 1
PQLC2	0.0144	0.00219	3.17552	-1.77279	1.01804	PQ loop repeat containing 2
CNBD1	0.112	0.0335	2.16654	-4.18519	1.01778	cyclic nucleotide binding domain containing 1
CHSY3	0.142	0.0468	2.02227	-4.46633	1.01676	chondroitin sulfate synthase 3
PROSER2	0.00431	0.000447	3.67784	-0.31482	1.01626	proline and serine rich 2
NR1H4	0.0753	0.0195	2.38764	-3.72171	1.01423	nuclear receptor subfamily 1 group H member 4
HGF	0.00248	0.000218	3.89183	0.35064	1.0142	hepatocyte growth factor
HDC	0.0123	0.0018	3.24083	-1.59202	1.01106	histidine decarboxylase
BAALC	0.0353	0.00712	2.76938	-2.83292	1.00782	brain and acute leukemia, cytoplasmic
SNCA	0.0262	0.00479	2.90971	-2.47944	1.00734	synuclein alpha
RNF180	0.0864	0.0235	2.31434	-3.87966	1.00235	ring finger protein 180
EPHA10	0.039	0.00812	-2.72152	-2.95027	-1.00004	EPH receptor A10
PROX1	0.00185	0.000148	-4.00518	0.713	-1.00006	prospero homeobox 1
MAF	0.000124	3.81e-06	-4.99998	4.14527	-1.00069	MAF bZIP transcription factor
AHI1	0.106	0.0309	-2.20076	-4.11601	-1.00115	Abelson helper integration site 1
NOL6	0.03	0.00574	-2.84635	-2.64076	-1.00142	nucleolar protein 6
LYPD8	0.0569	0.0134	-2.53552	-3.39039	-1.00159	LY6/PLAUR domain containing 8
ITPR1	1.43e-05	1.8e-07	-5.76787	7.0368	-1.00175	inositol 1,4,5-trisphosphate receptor type 1
TOM1L1	0.0182	0.00298	-3.07304	-2.05083	-1.00204	target of myb1 like 1 membrane trafficking protein
PTGER3	0.0348	0.007	-2.77529	-2.8183	-1.00228	prostaglandin E receptor 3
ISM2	0.0249	0.00449	-2.93227	-2.42132	-1.0029	isthmin 2
RXFP2	0.0353	0.00712	-2.7694	-2.83287	-1.00291	relaxin/insulin like family peptide receptor 2
TLDC1	0.0763	0.0199	-2.38075	-3.73674	-1.00385	TBC/LysM-associated domain containing 1
LINC00964	0.05	0.0113	-2.59992	-3.24091	-1.00419	long intergenic non-protein coding RNA 964
AQP4	0.0725	0.0186	-2.40786	-3.6774	-1.00428	aquaporin 4
PIEZO2	0.0971	0.0275	-2.25017	-4.01446	-1.0043	piezo type mechanosensitive ion channel component 2
MCM3AP	0.00585	0.00067	-3.55392	-0.68852	-1.00463	minichromosome maintenance complex component 3 associated protein
BTBD18	9.24e-06	9.65e-08	-5.92093	7.63175	-1.00485	BTB domain containing 18
LOC101927701	0.0339	0.00677	-2.78739	-2.78832	-1.0057	uncharacterized LOC101927701
SEMG2	0.0116	0.00165	-3.2685	-1.51463	-1.00709	semenogelin II
DNAJC2	0.00182	0.000145	-4.01046	0.73006	-1.00718	DnaJ heat shock protein family (Hsp40) member C2
C1orf21	0.0361	0.00733	-2.75874	-2.85915	-1.00746	chromosome 1 open reading frame 21
MIR4435-2HG	0.0104	0.00143	-3.31389	-1.38659	-1.00767	MIR4435-2 host gene
MUC17	0.0216	0.00372	-2.99713	-2.25228	-1.00785	mucin 17, cell surface associated
ZBTB1	4.07e-07	4.46e-10	-7.19807	12.7524	-1.00793	zinc finger and BTB domain containing 1
MAPRE2	0.0631	0.0154	-2.48193	-3.51239	-1.0086	microtubule associated protein RP/EB family member 2
RRH	0.0259	0.00472	-2.91488	-2.46614	-1.00938	retinal pigment epithelium-derived rhodopsin homolog
SNCAIP	0.125	0.0389	-2.10315	-4.31082	-1.00949	synuclein alpha interacting protein
NAALAD2	0.126	0.0392	-2.10017	-4.31665	-1.00954	N-acetylated alpha-linked acidic dipeptidase 2
KCNF1	0.000327	1.44e-05	-4.65011	2.89125	-1.00958	potassium voltage-gated channel modifier subfamily F member 1
FMNL2	0.0384	0.00795	-2.72933	-2.93123	-1.0099	formin like 2
ZNF568	1.66e-05	2.32e-07	-5.70652	6.79985	-1.0102	zinc finger protein 568
PTPRD-AS1	0.0656	0.0162	-2.46199	-3.55723	-1.01023	PTPRD antisense RNA 1
LOC101928012	0.0498	0.0112	-2.60227	-3.23538	-1.01056	uncharacterized LOC101928012
SSMEM1	0.0203	0.00341	-3.02679	-2.17403	-1.01112	serine rich single-pass membrane protein 1
TSIX	6.73e-07	1.33e-09	-6.94337	11.7146	-1.01139	TSIX transcript, XIST antisense RNA
HECTD1	0.0317	0.00619	-2.81938	-2.70857	-1.01185	HECT domain E3 ubiquitin protein ligase 1
AIF1L	0.00352	0.000344	-3.75634	-0.07362	-1.0125	allograft inflammatory factor 1 like
DEFB1	0.00397	0.000403	-3.70909	-0.21921	-1.01293	defensin beta 1
TRAPPC13	6.3e-07	1.09e-09	-6.99019	11.9049	-1.01363	trafficking protein particle complex 13
BCL6B	0.013	0.00191	-3.2203	-1.64915	-1.01433	B-cell CLL/lymphoma 6B
ZSWIM1	3.26e-08	3.13e-12	-8.34754	17.4777	-1.01676	zinc finger SWIM-type containing 1
TCEA1	6.55e-06	5.8e-08	-6.04477	8.11681	-1.01764	transcription elongation factor A1
LOC105379426	7.78e-05	1.99e-06	-5.16712	4.75961	-1.01778	ankyrin repeat domain-containing protein 20A2
LINC00441	0.0116	0.00166	-3.26745	-1.51756	-1.01817	long intergenic non-protein coding RNA 441
SORCS1	0.0486	0.0109	-2.61419	-3.20737	-1.01833	sortilin related VPS10 domain containing receptor 1
DNPEP	1.03e-07	4e-11	-7.75817	15.0501	-1.02099	aspartyl aminopeptidase
CHRNA1	0.0719	0.0183	-2.41336	-3.66529	-1.02108	cholinergic receptor nicotinic alpha 1 subunit
PDXDC1	0.00474	0.000507	-3.63915	-0.43246	-1.02145	pyridoxal dependent decarboxylase domain containing 1
CXCL11	0.0458	0.01	-2.64472	-3.13511	-1.0218	C-X-C motif chemokine ligand 11
LOC102724611	1.16e-05	1.34e-07	-5.84054	7.31861	-1.02318	uncharacterized LOC102724611
SEC61B	9.95e-06	1.09e-07	-5.89038	7.51255	-1.02328	Sec61 translocon beta subunit
SNRPB2	3.26e-06	1.83e-08	-6.32154	9.21166	-1.02377	small nuclear ribonucleoprotein polypeptide B2
COL1A1	0.0886	0.0243	-2.30034	-3.90935	-1.02397	collagen type I alpha 1 chain
LAMC2	0.0271	0.00502	-2.89341	-2.52119	-1.02489	laminin subunit gamma 2
NUP54	0.119	0.0363	-2.13267	-4.25273	-1.02532	nucleoporin 54
LINC00708	0.0891	0.0244	-2.29777	-3.91478	-1.02631	long intergenic non-protein coding RNA 708
GXYLT2	0.0702	0.0177	-2.42598	-3.63743	-1.02739	glucoside xylosyltransferase 2
MBP	0.0191	0.00315	-3.0544	-2.10067	-1.02772	myelin basic protein
LINC00997	0.0244	0.00437	-2.94186	-2.39651	-1.02815	long intergenic non-protein coding RNA 997
DLGAP1	0.124	0.0383	-2.10956	-4.29827	-1.02836	DLG associated protein 1
NCAM1	0.131	0.0417	-2.07354	-4.36839	-1.02891	neural cell adhesion molecule 1
DNAH2	0.012	0.00173	-3.25293	-1.55823	-1.02909	dynein axonemal heavy chain 2
LHX4	9.64e-07	2.59e-09	-6.78574	11.0755	-1.03019	LIM homeobox 4
SLC35F1	0.0896	0.0247	-2.29424	-3.92224	-1.03034	solute carrier family 35 member F1
FAM205BP	0.0562	0.0131	-2.54182	-3.3759	-1.03071	transmembrane protein C9orf144B pseudogene
CEP41	0.00975	0.00132	-3.34104	-1.3094	-1.03091	centrosomal protein 41
GABRB3	0.0839	0.0225	-2.33088	-3.8444	-1.03195	gamma-aminobutyric acid type A receptor beta3 subunit
CELSR1	0.0623	0.0151	-2.48923	-3.49591	-1.03264	cadherin EGF LAG seven-pass G-type receptor 1
PCNX4	0.00187	0.00015	-4.00024	0.69708	-1.03392	pecanex homolog 4 (Drosophila)
FLJ37035	0.00141	0.000103	-4.10837	1.04855	-1.03429	uncharacterized LOC399821
PRDM6	0.0881	0.0241	-2.30326	-3.90319	-1.03433	PR/SET domain 6
COL11A1	0.0523	0.0119	-2.57814	-3.29181	-1.0347	collagen type XI alpha 1 chain
LOC100507534	0.0718	0.0183	-2.41404	-3.66381	-1.03476	uncharacterized LOC100507534
OR7C2	0.0269	0.00497	-2.89682	-2.51249	-1.03503	olfactory receptor family 7 subfamily C member 2
GS1-24F4.2	0.0315	0.00612	-2.82323	-2.69892	-1.03765	uncharacterized LOC100652791
MDH1B	0.0944	0.0265	-2.26545	-3.98266	-1.03958	malate dehydrogenase 1B
PTPN1	0.0141	0.00215	-3.18233	-1.75407	-1.03997	protein tyrosine phosphatase, non-receptor type 1
PCBP2	0.00225	0.000191	-3.92988	0.47154	-1.04086	poly(rC) binding protein 2
RFX4	0.0786	0.0206	-2.36588	-3.76906	-1.04115	regulatory factor X4
CTTN	0.0477	0.0106	-2.62438	-3.18332	-1.04137	cortactin
PPM1E	0.000372	1.71e-05	-4.60377	2.72866	-1.04204	protein phosphatase, Mg2+/Mn2+ dependent 1E
LINC00942	0.00698	0.000844	-3.48216	-0.90085	-1.04207	long intergenic non-protein coding RNA 942
RDH12	0.00818	0.00104	-3.41624	-1.09321	-1.04298	retinol dehydrogenase 12 (all-trans/9-cis/11-cis)
SAMM50	0.00443	0.000463	-3.66671	-0.34876	-1.04495	SAMM50 sorting and assembly machinery component
PLGLB2	0.000623	3.45e-05	-4.41392	2.07191	-1.04506	plasminogen-like B2
TCTE3	0.1	0.0288	-2.23041	-4.05531	-1.04537	t-complex-associated-testis-expressed 3
SFRP4	0.135	0.0437	-2.05259	-4.40868	-1.04557	secreted frizzled related protein 4
HNF1B	0.0343	0.00687	-2.78212	-2.80139	-1.04627	HNF1 homeobox B
SLC1A2	0.0944	0.0265	-2.26539	-3.98279	-1.04643	solute carrier family 1 member 2
HSPA1L	0.00352	0.000345	-3.75595	-0.07481	-1.04688	heat shock protein family A (Hsp70) member 1 like
FAM186B	0.0155	0.00242	-3.14227	-1.86376	-1.04854	family with sequence similarity 186 member B
INPP4B	0.000672	3.8e-05	-4.38683	1.97945	-1.04864	inositol polyphosphate-4-phosphatase type II B
HKR1	0.0414	0.00876	-2.69395	-3.01712	-1.04869	HKR1, GLI-Kruppel zinc finger family member
CHIAP2	0.0204	0.00345	-3.02349	-2.18277	-1.05108	chitinase, acidic pseudogene 2
TTN	5.67e-06	4.62e-08	-6.09943	8.3319	-1.05112	titin
PERP	0.0431	0.00923	-2.67445	-3.06405	-1.05384	PERP, TP53 apoptosis effector
CFAP97	0.00905	0.0012	-3.37215	-1.22038	-1.05552	cilia and flagella associated protein 97
MYH8	0.0151	0.00235	-3.15292	-1.83471	-1.05583	myosin heavy chain 8
TLX3	0.0134	0.00201	-3.20408	-1.69407	-1.05644	T-cell leukemia homeobox 3
TRPM1	0.0485	0.0108	-2.61506	-3.2053	-1.05674	transient receptor potential cation channel subfamily M member 1
STK35	0.00413	0.000423	-3.69451	-0.2639	-1.05836	serine/threonine kinase 35
SUFU	0.0205	0.00348	-3.01999	-2.19203	-1.05843	SUFU negative regulator of hedgehog signaling
FSD1L	0.0468	0.0103	-2.63349	-3.16177	-1.05889	fibronectin type III and SPRY domain containing 1 like
KIAA1217	0.05	0.0113	-2.60046	-3.23964	-1.0589	KIAA1217
SLC25A24	0.0356	0.0072	-2.76534	-2.84289	-1.06009	solute carrier family 25 member 24
ANKAR	0.0548	0.0127	-2.55478	-3.346	-1.06015	ankyrin and armadillo repeat containing
ADGRV1	0.0203	0.00342	-3.02659	-2.17456	-1.06048	adhesion G protein-coupled receptor V1
ASZ1	0.0756	0.0196	-2.38613	-3.72501	-1.06105	ankyrin repeat, SAM and basic leucine zipper domain containing 1
CELF2-AS1	0.00226	0.000193	-3.92745	0.46379	-1.06133	CELF2 antisense RNA 1
MORF4L2	1.4e-05	1.76e-07	-5.77358	7.05888	-1.0618	mortality factor 4 like 2
SMC3	0.00786	0.000988	-3.43277	-1.04522	-1.06194	structural maintenance of chromosomes 3
LINC00884	0.0323	0.00635	-2.81003	-2.73194	-1.06254	long intergenic non-protein coding RNA 884
MKL2	0.00936	0.00125	-3.3581	-1.26065	-1.06262	MKL1/myocardin like 2
FGFR1	0.0237	0.00421	-2.9549	-2.36268	-1.06266	fibroblast growth factor receptor 1
LOC100506411	0.116	0.0352	-2.1465	-4.22527	-1.06289	uncharacterized LOC100506411
EMCN	0.0377	0.00777	-2.73743	-2.91144	-1.06323	endomucin
VDAC1	0.0204	0.00344	-3.02378	-2.18201	-1.06521	voltage dependent anion channel 1
CCDC71	1.3e-05	1.57e-07	-5.80209	7.16933	-1.06578	coiled-coil domain containing 71
RPS23	0.0562	0.0131	-2.54217	-3.37511	-1.06677	ribosomal protein S23
DNAJC22	0.0134	0.002	-3.20635	-1.6878	-1.06722	DnaJ heat shock protein family (Hsp40) member C22
CDC42BPB	0.0224	0.0039	-2.98141	-2.29351	-1.06794	CDC42 binding protein kinase beta
PCNX1	0.00582	0.000665	-3.55599	-0.68236	-1.06908	pecanex homolog 1 (Drosophila)
SBSPON	0.00444	0.000465	-3.66573	-0.35173	-1.07037	somatomedin B and thrombospondin type 1 domain containing
GLTPD2	0.0133	0.00199	-3.20774	-1.68396	-1.07071	glycolipid transfer protein domain containing 2
GOT1L1	0.0256	0.00465	-2.92049	-2.45172	-1.07103	glutamic-oxaloacetic transaminase 1-like 1
RCBTB1	7.63e-05	1.93e-06	-5.17452	4.78705	-1.07113	RCC1 and BTB domain containing protein 1
SPTBN2	0.00169	0.000131	-4.0394	0.82368	-1.07147	spectrin beta, non-erythrocytic 2
LOC105369635	0.0209	0.00356	-3.01218	-2.21266	-1.07353	uncharacterized LOC105369635
MICAL3	1.16e-06	3.65e-09	-6.70504	10.7494	-1.07367	microtubule associated monooxygenase, calponin and LIM domain containing 3
C11orf63	0.00524	0.000577	-3.5996	-0.5518	-1.07433	chromosome 11 open reading frame 63
LOC400794	0.0192	0.00317	-3.05151	-2.10837	-1.07452	uncharacterized LOC400794
TACR2	0.00899	0.00118	-3.37565	-1.21032	-1.07485	tachykinin receptor 2
CYCS	0.0138	0.00207	-3.19387	-1.72229	-1.07503	cytochrome c, somatic
ADAM33	0.0099	0.00134	-3.33496	-1.32672	-1.07588	ADAM metallopeptidase domain 33
TFAP2A	0.0594	0.0141	-2.51378	-3.44014	-1.07802	transcription factor AP-2 alpha
PCBP1-AS1	0.0212	0.00363	-3.00555	-2.23014	-1.07878	PCBP1 antisense RNA 1
LOC105374042	0.12	0.0366	-2.12894	-4.26011	-1.07932	uncharacterized LOC105374042
STOML1	0.000112	3.29e-06	-5.03795	4.284	-1.07959	stomatin like 1
HM13	3.62e-08	7.57e-12	-8.14311	16.6354	-1.08107	histocompatibility minor 13
LOC389906	0.046	0.0101	-2.6417	-3.14226	-1.08178	zinc finger protein 839 pseudogene
LOC101927582	0.0329	0.0065	-2.8018	-2.75249	-1.082	uncharacterized LOC101927582
LOC105372607	0.00551	0.00062	-3.57801	-0.61657	-1.08295	uncharacterized LOC105372607
CABS1	0.0812	0.0216	-2.34867	-3.80623	-1.08333	calcium binding protein, spermatid associated 1
GRIN2C	0.000767	4.54e-05	-4.33815	1.81415	-1.08528	glutamate ionotropic receptor NMDA type subunit 2C
RERG	0.0773	0.0202	-2.37459	-3.75016	-1.08529	RAS like estrogen regulated growth inhibitor
ILDR1	0.00983	0.00133	-3.3377	-1.31891	-1.08574	immunoglobulin like domain containing receptor 1
CHRNA3	0.000184	6.64e-06	-4.85526	3.62106	-1.0868	cholinergic receptor nicotinic alpha 3 subunit
CDX2	0.033	0.00652	-2.80064	-2.75538	-1.08781	caudal type homeobox 2
EVI5L	0.00536	0.000597	-3.58935	-0.58258	-1.08831	ecotropic viral integration site 5 like
SCGB2B2	0.0352	0.00709	-2.77063	-2.82982	-1.08876	secretoglobin family 2B member 2
FEZ2	0.00224	0.00019	-3.93133	0.47618	-1.08889	fasciculation and elongation protein zeta 2
LMOD3	0.0153	0.00239	-3.14699	-1.85089	-1.08907	leiomodin 3
LOC101927914	0.013	0.00192	-3.21977	-1.65063	-1.0898	uncharacterized LOC101927914
UBE2I	2.42e-07	1.68e-10	-7.42554	13.6836	-1.0905	ubiquitin conjugating enzyme E2 I
LOC101928553	0.0184	0.00301	-3.06917	-2.06119	-1.09126	uncharacterized LOC101928553
CDC42BPA	0.0246	0.00443	-2.9372	-2.40857	-1.09151	CDC42 binding protein kinase alpha
PREX2	0.0522	0.0119	-2.57849	-3.291	-1.09171	phosphatidylinositol-3,4,5-trisphosphate dependent Rac exchange factor 2
LINC00408	0.0739	0.0191	-2.39777	-3.69955	-1.09175	long intergenic non-protein coding RNA 408
HNRNPD	0.0015	0.000112	-4.08525	0.9729	-1.09258	heterogeneous nuclear ribonucleoprotein D
DTYMK	1.28e-06	4.32e-09	-6.66509	10.5882	-1.09577	deoxythymidylate kinase
NOC2L	0.00655	0.00078	-3.50657	-0.82897	-1.09589	NOC2 like nucleolar associated transcriptional repressor
EDDM3A	0.0705	0.0178	-2.42365	-3.64258	-1.09593	epididymal protein 3A
FRMD6-AS1	0.00111	7.47e-05	-4.19907	1.34778	-1.09702	FRMD6 antisense RNA 1
TPD52L3	0.0367	0.00749	-2.75075	-2.8788	-1.09712	tumor protein D52 like 3
ZFHX3	0.0169	0.00269	-3.10783	-1.95722	-1.09746	zinc finger homeobox 3
ENPP1	0.0822	0.0219	-2.34201	-3.82053	-1.09831	ectonucleotide pyrophosphatase/phosphodiesterase 1
ST6GAL2	0.0495	0.0111	-2.60572	-3.22728	-1.09897	ST6 beta-galactoside alpha-2,6-sialyltransferase 2
GEN1	0.00566	0.000641	-3.56736	-0.64844	-1.10078	GEN1, Holliday junction 5' flap endonuclease
MYH1	0.0299	0.00573	-2.84712	-2.6388	-1.102	myosin heavy chain 1
LOC101929255	0.0225	0.00392	-2.97955	-2.29838	-1.10287	uncharacterized LOC101929255
ANKRD29	0.0595	0.0142	-2.51342	-3.44098	-1.10318	ankyrin repeat domain 29
NPY2R	0.0334	0.00665	-2.79375	-2.77253	-1.10331	neuropeptide Y receptor Y2
KLHL3	0.0336	0.00669	-2.79177	-2.77746	-1.10362	kelch like family member 3
GTF2H5	0.000575	3.1e-05	-4.44316	2.17205	-1.10379	general transcription factor IIH subunit 5
ORF1	0.035	0.00706	-2.77239	-2.82549	-1.10585	uncharacterized protein, clone pT-Adv JuaX22
RIMBP2	0.0589	0.014	-2.51838	-3.42964	-1.10656	RIMS binding protein 2
ACTR2	1.63e-05	2.24e-07	-5.71504	6.83272	-1.10855	ARP2 actin related protein 2 homolog
CDKL2	0.0142	0.00215	-3.18117	-1.75726	-1.10967	cyclin dependent kinase like 2
NDUFA10	0.0226	0.00394	-2.97767	-2.3033	-1.10972	NADH:ubiquinone oxidoreductase subunit A10
SIAH1	0.00608	0.000705	-3.53826	-0.73512	-1.11037	siah E3 ubiquitin protein ligase 1
LOC283788	0.068	0.017	-2.44286	-3.59996	-1.11086	FSHD region gene 1 pseudogene
STBD1	0.0012	8.25e-05	-4.17107	1.25497	-1.11088	starch binding domain 1
OR1J2	0.00292	0.000268	-3.83025	0.15659	-1.11152	olfactory receptor family 1 subfamily J member 2
CD4	0.0446	0.00968	-2.65706	-3.10569	-1.11171	CD4 molecule
OR7D2	0.0515	0.0117	-2.58603	-3.2734	-1.1124	olfactory receptor family 7 subfamily D member 2
ZNF677	3.6e-06	2.18e-08	-6.28009	9.04681	-1.11325	zinc finger protein 677
MCF2L2	0.0437	0.00943	-2.66679	-3.08243	-1.11513	MCF.2 cell line derived transforming sequence-like 2
ADAMTSL3	0.00301	0.000279	-3.81849	0.11979	-1.11555	ADAMTS like 3
TPMT	0.0253	0.0046	-2.92432	-2.44182	-1.11604	thiopurine S-methyltransferase
CARHSP1	0.000104	2.96e-06	-5.06525	4.38408	-1.11625	calcium regulated heat stable protein 1
FILIP1	1.43e-06	5.06e-09	-6.62802	10.4389	-1.11635	filamin A interacting protein 1
KLHL22	3.26e-08	2.52e-12	-8.39765	17.684	-1.11716	kelch like family member 22
CYP2A7P1	0.00509	0.000556	-3.61105	-0.51734	-1.11747	cytochrome P450 family 2 subfamily A member 7 pseudogene 1
LOC100129917	9.82e-07	2.69e-09	-6.77696	11.04	-1.11774	uncharacterized LOC100129917
PHACTR2-AS1	0.0698	0.0176	-2.42916	-3.63039	-1.11836	PHACTR2 antisense RNA 1
CARF	0.000234	9.26e-06	-4.7679	3.3083	-1.11997	calcium responsive transcription factor
NLGN1	0.0615	0.0148	-2.49573	-3.48118	-1.12061	neuroligin 1
PTGDR2	0.000437	2.12e-05	-4.54611	2.52759	-1.12351	prostaglandin D2 receptor 2
PRMT8	0.0178	0.00289	-3.08349	-2.02281	-1.12431	protein arginine methyltransferase 8
RBPMS	8.61e-05	2.28e-06	-5.13201	4.62982	-1.12618	RNA binding protein with multiple splicing
LOC101928167	0.0235	0.00415	-2.95981	-2.3499	-1.1272	uncharacterized LOC101928167
LOC100128644	0.000109	3.17e-06	-5.04809	4.32112	-1.12781	LMNE6487
DCLK1	0.041	0.00864	-2.69901	-3.00487	-1.12888	doublecortin like kinase 1
RARS2	0.021	0.00358	-3.01046	-2.2172	-1.12897	arginyl-tRNA synthetase 2, mitochondrial
GAGE3	0.069	0.0173	-2.4353	-3.61677	-1.12923	G antigen 3
SIPA1L3	0.0315	0.00614	-2.82207	-2.70182	-1.13144	signal induced proliferation associated 1 like 3
LRP1	0.0168	0.00267	-3.1093	-1.95324	-1.13268	LDL receptor related protein 1
SIM2	0.00712	0.000869	-3.47305	-0.92761	-1.13299	single-minded family bHLH transcription factor 2
SATB1	0.0097	0.00131	-3.34308	-1.30357	-1.13323	SATB homeobox 1
LOC101928940	0.00486	0.000524	-3.62939	-0.46199	-1.13344	uncharacterized LOC101928940
GAD2	0.019	0.00314	-3.05481	-2.09957	-1.13362	glutamate decarboxylase 2
BTG4	0.0501	0.0113	-2.59945	-3.24201	-1.13377	BTG anti-proliferation factor 4
SAMHD1	0.00245	0.000213	-3.89818	0.37077	-1.13389	SAM and HD domain containing deoxynucleoside triphosphate triphosphohydrolase 1
DPP6	0.0459	0.01	-2.64305	-3.13906	-1.13465	dipeptidyl peptidase like 6
LRIG2	0.0316	0.00617	-2.8206	-2.70551	-1.13552	leucine rich repeats and immunoglobulin like domains 2
CA10	0.0337	0.00672	-2.79004	-2.78175	-1.13748	carbonic anhydrase 10
CACNB2	0.0246	0.00441	-2.93826	-2.40582	-1.13886	calcium voltage-gated channel auxiliary subunit beta 2
LOC148696	1.68e-05	2.35e-07	-5.70273	6.78524	-1.14099	uncharacterized LOC148696
SPRR3	0.0289	0.00548	-2.86282	-2.59909	-1.14152	small proline rich protein 3
FOXF2	0.0306	0.00591	-2.83593	-2.66701	-1.14204	forkhead box F2
ZFP1	0.013	0.00192	-3.21975	-1.65066	-1.14283	ZFP1 zinc finger protein
RDH11	2.95e-05	5.14e-07	-5.50913	6.04388	-1.14658	retinol dehydrogenase 11 (all-trans/9-cis/11-cis)
GRIA2	0.0329	0.00651	-2.80113	-2.75416	-1.1486	glutamate ionotropic receptor AMPA type subunit 2
PRKD3	0.000168	5.89e-06	-4.88687	3.7349	-1.14981	protein kinase D3
RNF144A-AS1	0.0181	0.00295	-3.07646	-2.04168	-1.14989	RNF144A antisense RNA 1
OTX2-AS1	0.0224	0.00391	-2.98047	-2.29597	-1.15192	OTX2 antisense RNA 1 (head to head)
LINC00923	0.0562	0.0131	-2.54221	-3.37501	-1.15196	long intergenic non-protein coding RNA 923
UBALD1	0.00798	0.00101	-3.42653	-1.06337	-1.15656	UBA like domain containing 1
NKX2-1	0.0244	0.00437	-2.94194	-2.3963	-1.15777	NK2 homeobox 1
TMEM19	6.21e-07	1.05e-09	-6.99694	11.9324	-1.16427	transmembrane protein 19
CHCHD5	3.67e-05	7.06e-07	-5.42957	5.74208	-1.16453	coiled-coil-helix-coiled-coil-helix domain containing 5
MYL12A	4.07e-07	4.29e-10	-7.20712	12.7894	-1.16559	myosin light chain 12A
LINC00668	0.0259	0.00473	-2.91454	-2.46701	-1.16882	long intergenic non-protein coding RNA 668
UPF3B	0.00188	0.000151	-3.99867	0.692	-1.16928	UPF3 regulator of nonsense transcripts homolog B (yeast)
KIRREL3-AS2	0.0231	0.00406	-2.9676	-2.32959	-1.16945	KIRREL3 antisense RNA 2
PTGR1	0.0367	0.00751	-2.75001	-2.8806	-1.17564	prostaglandin reductase 1
ATP1A1	2.22e-08	4.07e-13	-8.8189	19.417	-1.17607	ATPase Na+/K+ transporting subunit alpha 1
DNAH3	5.68e-07	8.79e-10	-7.03971	12.1065	-1.1764	dynein axonemal heavy chain 3
NALCN	0.0329	0.00649	-2.80228	-2.75129	-1.17714	sodium leak channel, non-selective
PIK3R4	0.0433	0.00927	-2.67285	-3.0679	-1.17788	phosphoinositide-3-kinase regulatory subunit 4
LINC00382	0.0709	0.018	-2.42089	-3.64868	-1.18049	long intergenic non-protein coding RNA 382
PPP1R3C	0.0047	0.000502	-3.64261	-0.42195	-1.18082	protein phosphatase 1 regulatory subunit 3C
LDLRAD4-AS1	0.000101	2.86e-06	-5.07445	4.41785	-1.18113	LDLRAD4 antisense RNA 1
SCTR	0.0413	0.00872	-2.69531	-3.01383	-1.18118	secretin receptor
ACTA2	7.11e-05	1.76e-06	-5.19919	4.87854	-1.18186	actin, alpha 2, smooth muscle, aorta
MCFD2	3.91e-06	2.46e-08	-6.25149	8.93325	-1.18187	multiple coagulation factor deficiency 2
KCNJ1	0.0316	0.00618	-2.82014	-2.70666	-1.18303	potassium voltage-gated channel subfamily J member 1
FGF8	0.00179	0.000141	-4.0176	0.7531	-1.18675	fibroblast growth factor 8
FAM98B	0.000211	8.03e-06	-4.80544	3.44234	-1.18727	family with sequence similarity 98 member B
INTS1	0.00171	0.000133	-4.03475	0.80863	-1.1877	integrator complex subunit 1
ITGB1	8.02e-07	1.72e-09	-6.88186	11.4649	-1.18787	integrin subunit beta 1
FAM155A	0.0115	0.00164	-3.2704	-1.50928	-1.18938	family with sequence similarity 155 member A
C8orf31	0.0322	0.00632	-2.81174	-2.72767	-1.19016	chromosome 8 open reading frame 31
LINC01395	0.000819	4.97e-05	-4.31317	1.72974	-1.19233	long intergenic non-protein coding RNA 1395
MAGEB2	0.0141	0.00213	-3.18478	-1.74734	-1.19357	MAGE family member B2
NUP62	2.5e-07	1.98e-10	-7.38772	13.5285	-1.19614	nucleoporin 62
LOC100506379	0.0395	0.00823	-2.71639	-2.96274	-1.19812	uncharacterized LOC100506379
LOC102546299	0.00555	0.000625	-3.57515	-0.62514	-1.20123	uncharacterized LOC102546299
SLC25A28	6.73e-07	1.33e-09	-6.94282	11.7124	-1.20222	solute carrier family 25 member 28
CYP3A5	0.00311	0.000293	-3.80447	0.07595	-1.20255	cytochrome P450 family 3 subfamily A member 5
SGCB	0.00035	1.58e-05	-4.62553	2.8049	-1.20406	sarcoglycan beta
KLHL41	0.00827	0.00106	-3.41121	-1.10776	-1.20413	kelch like family member 41
LOC101929592	0.0397	0.00829	-2.71405	-2.96844	-1.20419	uncharacterized LOC101929592
AFF4	0.0287	0.00541	-2.86706	-2.58834	-1.2079	AF4/FMR2 family member 4
PHACTR1	4.34e-05	8.83e-07	-5.37344	5.53025	-1.20883	phosphatase and actin regulator 1
FLJ21408	0.00527	0.000583	-3.59684	-0.5601	-1.2092	uncharacterized LOC400512
GPR173	0.0014	0.000102	-4.11151	1.05884	-1.20976	G protein-coupled receptor 173
RARRES1	0.00247	0.000216	-3.8944	0.35878	-1.20984	retinoic acid receptor responder 1
CRISP1	0.0505	0.0114	-2.59569	-3.25083	-1.21005	cysteine rich secretory protein 1
PSD3	0.033	0.00654	-2.79945	-2.75835	-1.21463	pleckstrin and Sec7 domain containing 3
CRYBB2P1	0.106	0.0309	-2.20081	-4.11591	-1.21832	crystallin beta B2 pseudogene 1
DNAJC30	0.00134	9.61e-05	-4.12784	1.11244	-1.21856	DnaJ heat shock protein family (Hsp40) member C30
NXPH1	0.0178	0.00288	-3.08431	-2.0206	-1.22149	neurexophilin 1
ABCA8	0.0133	0.00199	-3.20773	-1.684	-1.22994	ATP binding cassette subfamily A member 8
LOC100506236	0.0092	0.00122	-3.36533	-1.23995	-1.23068	uncharacterized LOC100506236
MED27	8.36e-05	2.2e-06	-5.14208	4.66701	-1.2326	mediator complex subunit 27
PIANP	0.0219	0.00379	-2.9909	-2.26866	-1.23501	PILR alpha associated neural protein
PIGO	0.0128	0.00188	-3.22603	-1.63322	-1.23586	phosphatidylinositol glycan anchor biosynthesis class O
RASSF6	0.006	0.000692	-3.54384	-0.71854	-1.23875	Ras association domain family member 6
ADGRA3	0.0237	0.00421	-2.95488	-2.36271	-1.23962	adhesion G protein-coupled receptor A3
CACNA1E	0.0258	0.00471	-2.91604	-2.46317	-1.2405	calcium voltage-gated channel subunit alpha1 E
LOC105377776	0.0042	0.000433	-3.68744	-0.28552	-1.24216	uncharacterized LOC105377776
HMGN3-AS1	0.0024	0.000208	-3.90586	0.39512	-1.24249	HMGN3 antisense RNA 1
AKR1C1	0.000258	1.06e-05	-4.73219	3.18128	-1.24296	aldo-keto reductase family 1 member C1
HHLA2	0.0151	0.00234	-3.154	-1.83174	-1.24459	HERV-H LTR-associating 2
ATP13A4	0.00637	0.000749	-3.51926	-0.79146	-1.24889	ATPase 13A4
LOC101927610	0.000945	6.04e-05	-4.25868	1.54656	-1.24967	uncharacterized LOC101927610
COL4A4	0.00321	0.000306	-3.79173	0.03626	-1.25034	collagen type IV alpha 4 chain
APLP1	0.000565	3.03e-05	-4.44889	2.19172	-1.25042	amyloid beta precursor like protein 1
PRO1804	0.00271	0.000244	-3.85825	0.24458	-1.25199	uncharacterized LOC100133319
GCNT7	0.01	0.00137	-3.32921	-1.3431	-1.25391	glucosaminyl (N-acetyl) transferase family member 7
WNK4	0.000918	5.78e-05	-4.27086	1.58739	-1.25451	WNK lysine deficient protein kinase 4
EYA4	0.0315	0.00612	-2.82336	-2.69859	-1.2593	EYA transcriptional coactivator and phosphatase 4
PKLR	0.0109	0.00153	-3.2937	-1.44371	-1.26294	pyruvate kinase, liver and RBC
SLC13A3	0.0109	0.00152	-3.29466	-1.44101	-1.264	solute carrier family 13 member 3
ALS2CR11	0.0118	0.0017	-3.25884	-1.5417	-1.26505	amyotrophic lateral sclerosis 2 chromosome region candidate 11
RREB1	0.000174	6.2e-06	-4.87326	3.68582	-1.26744	ras responsive element binding protein 1
TUBB7P	0.00052	2.72e-05	-4.47893	2.29507	-1.26784	tubulin beta 7 pseudogene
FOXP4-AS1	0.00942	0.00126	-3.35506	-1.26936	-1.27444	FOXP4 antisense RNA 1
TRO	0.00197	0.000159	-3.98277	0.64084	-1.27855	trophinin
LOC101928031	0.0124	0.00181	-3.23756	-1.60115	-1.28042	uncharacterized LOC101928031
NNMT	0.0009	5.62e-05	-4.27885	1.61419	-1.28198	nicotinamide N-methyltransferase
LOC101927286	0.0235	0.00417	-2.95818	-2.35413	-1.2836	uncharacterized LOC101927286
GRK7	0.0194	0.00321	-3.04757	-2.11885	-1.28565	G protein-coupled receptor kinase 7
KDSR	0.0036	0.000354	-3.74779	-0.10004	-1.28673	3-ketodihydrosphingosine reductase
MGC39584	0.00831	0.00107	-3.4088	-1.11474	-1.28831	uncharacterized LOC441058
GABPB1-AS1	0.00321	0.000305	-3.79203	0.03717	-1.2938	GABPB1 antisense RNA 1
NSUN4	5.28e-06	4.16e-08	-6.12482	8.43203	-1.29964	NOP2/Sun RNA methyltransferase family member 4
ERC1	0.0285	0.00536	-2.87062	-2.5793	-1.30549	ELKS/RAB6-interacting/CAST family member 1
LUZP1	0.00578	0.000659	-3.55888	-0.67376	-1.3066	leucine zipper protein 1
LGALS3	0.00553	0.000622	-3.57676	-0.62032	-1.30919	lectin, galactoside binding soluble 3
KCP	0.000862	5.3e-05	-4.29509	1.6688	-1.30931	kielin/chordin-like protein
GTPBP1	0.00649	0.000771	-3.51046	-0.81749	-1.31104	GTP binding protein 1
LINC00703	0.00757	0.000939	-3.44879	-0.99855	-1.3125	long intergenic non-protein coding RNA 703
KYAT1	0.0112	0.00159	-3.28061	-1.4806	-1.31352	kynurenine aminotransferase 1
PAK4	0.000822	4.99e-05	-4.31175	1.72493	-1.31493	p21 (RAC1) activated kinase 4
NR2F2	0.00242	0.00021	-3.90224	0.38366	-1.31551	nuclear receptor subfamily 2 group F member 2
DYNC1I1	0.0135	0.00202	-3.20232	-1.69896	-1.31847	dynein cytoplasmic 1 intermediate chain 1
LOC100128343	1.05e-05	1.19e-07	-5.87074	7.43605	-1.32003	uncharacterized LOC100128343
CCDC160	0.0243	0.00436	-2.94293	-2.39374	-1.32427	coiled-coil domain containing 160
VAC14-AS1	1.39e-05	1.73e-07	-5.77808	7.07631	-1.32446	VAC14 antisense RNA 1
GATM	0.0145	0.00221	-3.17206	-1.78228	-1.32823	glycine amidinotransferase
SKIV2L2	0.00228	0.000194	-3.925	0.456	-1.33124	Ski2 like RNA helicase 2
LOC339260	0.00562	0.000635	-3.57045	-0.63919	-1.33225	uncharacterized LOC339260
NF2	0.003	0.000279	-3.81909	0.12164	-1.33545	neurofibromin 2
MST1L	0.000504	2.59e-05	-4.49158	2.33873	-1.34613	macrophage stimulating 1 like
TRPM3	0.0124	0.00181	-3.23775	-1.60063	-1.34682	transient receptor potential cation channel subfamily M member 3
LOC101927719	0.00314	0.000296	-3.80145	0.06654	-1.34697	uncharacterized LOC101927719
EPPK1	8.82e-05	2.36e-06	-5.12419	4.60095	-1.35776	epiplakin 1
MUC6	0.0143	0.00217	-3.17854	-1.76451	-1.35896	mucin 6, oligomeric mucus/gel-forming
MIR17HG	0.0168	0.00268	-3.10878	-1.95464	-1.37078	miR-17-92a-1 cluster host gene
IGSF9B	0.00224	0.00019	-3.93176	0.47755	-1.3764	immunoglobulin superfamily member 9B
C18orf21	0.0029	0.000266	-3.83293	0.16502	-1.39254	chromosome 18 open reading frame 21
SPDEF	0.00229	0.000195	-3.92352	0.45127	-1.39494	SAM pointed domain containing ETS transcription factor
C9orf41-AS1	0.00455	0.000481	-3.65564	-0.38241	-1.39531	C9orf41 antisense RNA 1
CHST9	0.00229	0.000196	-3.92292	0.44938	-1.39799	carbohydrate sulfotransferase 9
NPY1R	0.00948	0.00127	-3.35261	-1.27638	-1.40077	neuropeptide Y receptor Y1
COLCA2	0.0026	0.000231	-3.87458	0.29608	-1.40229	colorectal cancer associated 2
GML	5.84e-05	1.34e-06	-5.26791	5.13447	-1.40474	glycosylphosphatidylinositol anchored molecule like
HECTD2	0.00831	0.00106	-3.40918	-1.11366	-1.41038	HECT domain E3 ubiquitin protein ligase 2
BSPRY	0.00305	0.000285	-3.81241	0.10077	-1.4163	B-box and SPRY domain containing
C14orf132	0.000324	1.42e-05	-4.65395	2.90474	-1.43244	chromosome 14 open reading frame 132
TANC2	0.0114	0.00162	-3.27468	-1.49726	-1.4373	tetratricopeptide repeat, ankyrin repeat and coiled-coil containing 2
MAPK8IP3	0.000592	3.23e-05	-4.43165	2.13259	-1.44378	mitogen-activated protein kinase 8 interacting protein 3
SPATA6L	0.00508	0.000555	-3.61157	-0.51577	-1.44404	spermatogenesis associated 6 like
FGF14-IT1	0.00515	0.000564	-3.60666	-0.53058	-1.44743	FGF14 intronic transcript 1
TSGA10	0.000845	5.16e-05	-4.30251	1.69379	-1.44774	testis specific 10
TMEM67	0.000901	5.64e-05	-4.27772	1.6104	-1.44817	transmembrane protein 67
PLCE1	0.0005	2.57e-05	-4.49437	2.34835	-1.45291	phospholipase C epsilon 1
CAPN6	0.00134	9.63e-05	-4.12725	1.11051	-1.45521	calpain 6
FARSB	0.00373	0.000372	-3.73334	-0.14463	-1.4561	phenylalanyl-tRNA synthetase beta subunit
PDLIM5	0.00158	0.00012	-4.06497	0.90678	-1.46003	PDZ and LIM domain 5
COBLL1	0.0064	0.000755	-3.5169	-0.79844	-1.46634	cordon-bleu WH2 repeat protein like 1
PFKFB1	0.0152	0.00236	-3.15087	-1.84031	-1.46936	6-phosphofructo-2-kinase/fructose-2,6-biphosphatase 1
EFCC1	0.00841	0.00108	-3.40418	-1.12811	-1.49543	EF-hand and coiled-coil domain containing 1
TBC1D2B	0.000248	1.01e-05	-4.745	3.22678	-1.51231	TBC1 domain family member 2B
FGA	0.000734	4.29e-05	-4.35347	1.86605	-1.51455	fibrinogen alpha chain
GYPE	0.0133	0.00198	-3.20815	-1.68283	-1.52271	glycophorin E (MNS blood group)
DNHD1	0.0065	0.000772	-3.5098	-0.81942	-1.53254	dynein heavy chain domain 1
KIAA1652	0.000117	3.55e-06	-5.01869	4.21356	-1.54518	KIAA1652 protein
PDE6C	0.00063	3.49e-05	-4.41048	2.06015	-1.54581	phosphodiesterase 6C
PTPN14	0.000402	1.9e-05	-4.57563	2.63036	-1.55717	protein tyrosine phosphatase, non-receptor type 14
LOC100287387	0.00198	0.000161	-3.98048	0.6335	-1.5617	uncharacterized LOC100287387
TAS2R50	0.000266	1.1e-05	-4.7214	3.143	-1.56378	taste 2 receptor member 50
ADCY1	0.000115	3.43e-06	-5.02751	4.2458	-1.56552	adenylate cyclase 1
LOC286087	0.113	0.034	-2.16115	-4.196	-1.62318	uncharacterized LOC286087
NFKBID	0.000148	4.94e-06	-4.93301	3.90175	-1.65125	NFKB inhibitor delta
OLFML1	0.000435	2.11e-05	-4.54766	2.53299	-1.65808	olfactomedin like 1
UBQLN3	0.000487	2.47e-05	-4.50458	2.38363	-1.73866	ubiquilin 3
SRGAP1	0.00033	1.45e-05	-4.64792	2.88353	-1.88648	SLIT-ROBO Rho GTPase activating protein 1
TNPO1	2.38e-05	3.86e-07	-5.58024	6.31505	-1.9907	transportin 1

## Sheet: Table S2
Table S2. DEGs from EXP-CD4-HIV-Rsistance. Here, the cutoffs are P-value<0.05 and |logFC|>1.
Gene Symbol	adj P Val	P-value	t	B	logFC	Gene Title
SELT	0.00215	3.93e-08	-8.89518	7.72388	-1.76844	selenoprotein T
SNX1	0.00932	3.41e-07	-7.68956	6.08115	-1.58094	sorting nexin 1
RSBN1	0.02639	2.68e-06	6.62689	4.42942	1.13481	round spermatid basic protein 1
TPGS1	0.02639	2.72e-06	-6.62049	4.41889	-1.30874	tubulin polyglutamylase complex subunit 1
SURF1	0.02639	3.38e-06	-6.51295	4.24069	-1.37139	surfeit 1
SCOC	0.02712	4.46e-06	-6.37634	4.01146	-1.28575	short coiled-coil protein
AIP	0.03847	7.25e-06	-6.14109	3.60925	-1.29802	aryl hydrocarbon receptor interacting protein
LEP	0.03847	9.13e-06	-6.03049	3.41695	-3.06159	leptin
TCEA2	0.03847	9.42e-06	-6.01563	3.39095	-1.07553	transcription elongation factor A2
WBP2	0.03847	9.6e-06	-6.00677	3.37544	-1.09209	WW domain binding protein 2
RBM42	0.03847	9.85e-06	-5.99437	3.3537	-1.10862	RNA binding motif protein 42
GPX4	0.05302	1.55e-05	-5.77906	2.97228	-1.09137	glutathione peroxidase 4
AKAP17A	0.05387	1.89e-05	-5.68598	2.80508	-1.30979	A-kinase anchoring protein 17A
PPP1CA	0.05387	2.22e-05	-5.61061	2.66871	-1.1196	protein phosphatase 1 catalytic subunit alpha
MRPL38	0.05387	2.65e-05	-5.52848	2.51911	-1.43733	mitochondrial ribosomal protein L38
NSFL1C	0.05387	2.66e-05	-5.52758	2.51747	-1.75797	NSFL1 cofactor
PGRMC1	0.05387	2.67e-05	-5.52583	2.51426	-1.49717	progesterone receptor membrane component 1
POLR3K	0.05387	2.7e-05	-5.52013	2.50385	-1.14663	RNA polymerase III subunit K
AZI2	0.05387	2.86e-05	-5.49311	2.45437	-1.05007	5-azacytidine induced 2
NDUFB7	0.05387	2.87e-05	-5.49175	2.45188	-1.16394	NADH:ubiquinone oxidoreductase subunit B7
RNF126	0.05561	3.22e-05	-5.43832	2.35372	-1.04517	ring finger protein 126
PSPC1	0.05561	3.33e-05	-5.42253	2.32462	-1.01884	paraspeckle component 1
OAZ1	0.05561	3.66e-05	-5.37915	2.24452	-1.22517	ornithine decarboxylase antizyme 1
TTC22	0.05766	3.95e-05	-5.34378	2.179	-1.29875	tetratricopeptide repeat domain 22
KLF6	0.05766	4.01e-05	-5.3376	2.16753	-1.33934	Kruppel like factor 6
PHF1	0.05905	4.23e-05	-5.31321	2.12224	-1.08134	PHD finger protein 1
DDX19A	0.0595	4.54e-05	-5.28	2.06041	-1.29208	DEAD-box helicase 19A
PQBP1	0.0595	4.6e-05	-5.2743	2.04979	-1.01662	polyglutamine binding protein 1
PRKAB1	0.05965	4.92e-05	-5.24356	1.9924	-1.22605	protein kinase AMP-activated non-catalytic subunit beta 1
SMARCB1	0.05965	5.13e-05	-5.22456	1.95687	-1.21958	SWI/SNF related, matrix associated, actin dependent regulator of chromatin, subfamily b, member 1
NCAPH2	0.06309	5.77e-05	-5.17069	1.85586	-1.03328	non-SMC condensin II complex subunit H2
MANBAL	0.06665	6.59e-05	-5.11032	1.7422	-1.06623	mannosidase beta like
PRELID1	0.06907	7.29e-05	-5.06409	1.65484	-1.0951	PRELI domain containing 1
ARHGDIB	0.06907	7.33e-05	-5.06194	1.65076	-1.27318	Rho GDP dissociation inhibitor beta
MRPL34	0.07103	8.07e-05	-5.01838	1.56819	-1.0771	mitochondrial ribosomal protein L34
ABT1	0.07428	9.03e-05	-4.96712	1.47071	-1.12611	activator of basal transcription 1
BAD	0.07428	9.34e-05	-4.95221	1.44229	-1.05893	BCL2 associated agonist of cell death
ZNF207	0.07428	9.51e-05	-4.94389	1.42643	-1.03413	zinc finger protein 207
SH2D3C	0.07428	9.57e-05	-4.94123	1.42137	-1.55658	SH2 domain containing 3C
EFNA5	0.07428	9.59e-05	4.9403	1.41959	1.11365	ephrin A5
LOXHD1	0.07433	9.79e-05	4.93083	1.40151	1.84869	lipoxygenase homology domains 1
ZNHIT2	0.07561	0.000106	-4.89675	1.33638	-1.30871	zinc finger HIT-type containing 2
CYP24A1	0.07561	0.000107	4.88954	1.32259	1.45238	cytochrome P450 family 24 subfamily A member 1
TCL6	0.07758	0.000117	4.85155	1.24979	1.72143	T-cell leukemia/lymphoma 6 (non-protein coding)
MRPL22	0.08066	0.000134	-4.78858	1.12879	-1.08609	mitochondrial ribosomal protein L22
ART5	0.08353	0.000151	-4.73692	1.0292	-1.39139	ADP-ribosyltransferase 5
PRKAA2	0.08353	0.000153	-4.73109	1.01794	-1.9279	protein kinase AMP-activated catalytic subunit alpha 2
RGS12	0.08692	0.000169	4.68663	0.931975	1.19361	regulator of G-protein signaling 12
GPSM2	0.08811	0.000176	4.66843	0.896724	1.2606	G-protein signaling modulator 2
ZNF12	0.08811	0.000179	-4.66047	0.881311	-1.00671	zinc finger protein 12
ZNF45	0.08811	0.000179	-4.65855	0.87758	-1.07533	zinc finger protein 45
MCRS1	0.08811	0.00018	-4.65593	0.8725	-1.01778	microspherule protein 1
LINC00907	0.08912	0.000188	4.63677	0.835346	1.83573	long intergenic non-protein coding RNA 907
NAPA	0.08912	0.00019	-4.6338	0.829584	-1.04258	NSF attachment protein alpha
GALNT2	0.08912	0.00019	-4.63209	0.82625	-1.04332	polypeptide N-acetylgalactosaminyltransferase 2
TUBB	0.1107	0.000295	-4.43677	0.445483	-1.22603	tubulin beta class I
LTBP3	0.11099	0.0003	-4.42884	0.429951	-1.05675	latent transforming growth factor beta binding protein 3
ADAM5	0.11127	0.000311	4.41341	0.399724	1.2011	ADAM metallopeptidase domain 5 (pseudogene)
EML4	0.11236	0.000316	-4.40573	0.384677	-1.2436	echinoderm microtubule associated protein like 4
RNF145	0.114	0.000327	-4.39074	0.355286	-1.5684	ring finger protein 145
NRBP1	0.11449	0.000333	-4.38322	0.340547	-1.03555	nuclear receptor binding protein 1
POU3F1	0.11544	0.000342	4.37103	0.316626	1.13765	POU class 3 homeobox 1
ALKBH7	0.11766	0.000374	-4.33109	0.2382	-1.47147	alkB homolog 7
TMEM144	0.11919	0.000384	4.32038	0.217148	1.24772	transmembrane protein 144
ACOX1	0.12045	0.000443	-4.25678	0.09203	-1.60091	acyl-CoA oxidase 1
PRAM1	0.12089	0.000465	-4.23561	0.050327	-1.71982	PML-RARA regulated adaptor molecule 1
POLE4	0.12462	0.000522	4.18385	-0.051726	1.53014	DNA polymerase epsilon 4, accessory subunit
CD99	0.12462	0.000541	-4.16834	-0.082328	-1.01615	CD99 molecule
TMEM222	0.12462	0.000542	-4.16743	-0.084123	-1.19139	transmembrane protein 222
RGS20	0.12462	0.000559	4.15348	-0.11167	1.23286	regulator of G-protein signaling 20
HM13	0.12462	0.000567	-4.14731	-0.123848	-1.04321	histocompatibility minor 13
YIPF5	0.12462	0.000567	-4.14704	-0.124369	-1.231	Yip1 domain family member 5
GNAI2	0.12462	0.000583	-4.13485	-0.148458	-1.01377	G protein subunit alpha i2
CARD8-AS1	0.12462	0.000584	4.13466	-0.148823	1.85302	CARD8 antisense RNA 1
FCMR	0.12462	0.000588	-4.13109	-0.155868	-1.22465	Fc fragment of IgM receptor
GH1	0.12462	0.000599	-4.12302	-0.171812	-1.20011	growth hormone 1
ESYT3	0.12462	0.000604	4.11957	-0.178641	1.32539	extended synaptotagmin 3
ZNF214	0.12494	0.00063	4.10114	-0.215044	1.11371	zinc finger protein 214
CSHL1	0.12494	0.00063	-4.10067	-0.21598	-1.10812	chorionic somatomammotropin hormone like 1
CBX3P2	0.12494	0.000631	4.10013	-0.217044	1.12324	chromobox 3 pseudogene 2
LINC00276	0.12494	0.000632	4.09944	-0.218412	1.52744	long intergenic non-protein coding RNA 276
LIX1	0.12494	0.000634	4.09825	-0.220766	1.37784	limb and CNS expressed 1
POF1B	0.12522	0.000668	4.07521	-0.266302	1.40629	premature ovarian failure, 1B
SMIM7	0.12522	0.000669	-4.07414	-0.268415	-1.13015	small integral membrane protein 7
SCIN	0.12522	0.000682	4.06544	-0.28561	1.24454	scinderin
DNAJC27	0.12641	0.000698	-4.05536	-0.305543	-1.23471	DnaJ heat shock protein family (Hsp40) member C27
ADAMTS19	0.12846	0.000719	4.04246	-0.331069	1.04472	ADAM metallopeptidase with thrombospondin type 1 motif 19
TKT	0.1293	0.000735	-4.0328	-0.350172	-1.07371	transketolase
ZNF227	0.13012	0.000759	-4.01867	-0.378124	-1.39306	zinc finger protein 227
PSG2	0.13012	0.000759	-4.01867	-0.378133	-1.41306	pregnancy specific beta-1-glycoprotein 2
LIMD2	0.13058	0.000775	-4.00922	-0.396839	-1.07114	LIM domain containing 2
MRPL17	0.13058	0.000785	-4.00337	-0.4084	-1.31912	mitochondrial ribosomal protein L17
SDF4	0.13058	0.00079	-4.00061	-0.413868	-1.0406	stromal cell derived factor 4
ARPC1A	0.13292	0.000822	-3.98343	-0.44787	-1.00206	actin related protein 2/3 complex subunit 1A
CARS	0.13299	0.000834	-3.97687	-0.460856	-1.63302	cysteinyl-tRNA synthetase
TMTC1	0.13299	0.000838	3.97477	-0.465004	1.7722	transmembrane and tetratricopeptide repeat containing 1
KATNB1	0.13299	0.000845	-3.97117	-0.472129	-1.12077	katanin regulatory subunit B1
DCC	0.13352	0.000855	-3.96582	-0.482721	-1.16923	DCC netrin 1 receptor
LINC00301	0.13352	0.000863	3.96204	-0.490215	1.71755	long intergenic non-protein coding RNA 301
ZNF41	0.13497	0.00091	-3.93843	-0.536955	-1.20034	zinc finger protein 41
RBM46	0.13497	0.000914	-3.93634	-0.541088	-1.20247	RNA binding motif protein 46
CSNK1A1	0.13564	0.000938	3.92487	-0.563801	1.15855	casein kinase 1 alpha 1
IYD	0.13564	0.000938	-3.92477	-0.564007	-1.6631	iodotyrosine deiodinase
LOC100129620	0.13573	0.000948	3.92028	-0.5729	1.54168	uncharacterized LOC100129620
SNX20	0.1382	0.000978	-3.90644	-0.600312	-1.4896	sorting nexin 20
C20orf181	0.13857	0.000986	-3.90298	-0.607154	-2.02676	chromosome 20 open reading frame 181
SH3BP2	0.14047	0.00102	3.88686	-0.639082	1.0324	SH3 domain binding protein 2
ACAD10	0.14243	0.00105	-3.87635	-0.659901	-1.01955	acyl-CoA dehydrogenase family member 10
ADGRV1	0.14377	0.00108	-3.86403	-0.684296	-1.3899	adhesion G protein-coupled receptor V1
DACT3	0.14433	0.00112	3.84822	-0.7156	1.28706	dishevelled binding antagonist of beta catenin 3
PMP22	0.1446	0.00112	-3.84509	-0.721794	-1.11181	peripheral myelin protein 22
H2AFY	0.14486	0.00115	-3.83331	-0.745137	-1.6686	H2A histone family member Y
ABCC9	0.14486	0.00116	-3.83197	-0.747774	-1.27446	ATP binding cassette subfamily C member 9
LOC105379655	0.14633	0.00122	3.80771	-0.795826	1.0717	uncharacterized LOC105379655
MYLK3	0.14757	0.00126	3.79508	-0.820842	1.25129	myosin light chain kinase 3
PRPF4	0.14759	0.00127	-3.79111	-0.828686	-1.47771	pre-mRNA processing factor 4
PHC2	0.14759	0.00128	3.78901	-0.832857	1.17699	polyhomeotic homolog 2
KLHL6	0.14825	0.00132	-3.77566	-0.859282	-1.00973	kelch like family member 6
THCAT158	0.14825	0.00132	3.77564	-0.859331	1.14623	thyroid cancer-associated transcript 158
CCND3	0.15157	0.0014	-3.74719	-0.915631	-1.29143	cyclin D3
SLC6A6	0.15295	0.00147	3.72674	-0.956111	1.04265	solute carrier family 6 member 6
FLT3LG	0.15414	0.00149	-3.71927	-0.970902	-1.00669	fms related tyrosine kinase 3 ligand
COL25A1	0.15459	0.00151	-3.71325	-0.982797	-1.31714	collagen type XXV alpha 1 chain
ZNF763	0.15465	0.00153	-3.70955	-0.990129	-1.09728	zinc finger protein 763
MED23	0.15538	0.00155	-3.70421	-1.00069	-1.31301	mediator complex subunit 23
GNAL	0.15631	0.00158	3.69422	-1.02046	1.12796	G protein subunit alpha L
GALNT13	0.15631	0.00158	3.69393	-1.02102	1.3056	polypeptide N-acetylgalactosaminyltransferase 13
DDOST	0.15631	0.00159	-3.69186	-1.02512	-1.02197	dolichyl-diphosphooligosaccharide--protein glycosyltransferase non-catalytic subunit
SPINK2	0.15631	0.00161	3.68492	-1.03885	1.22545	serine peptidase inhibitor, Kazal type 2
TCN1	0.15676	0.00164	-3.67916	-1.05023	-1.95407	transcobalamin 1
HR	0.1577	0.00166	-3.6739	-1.06065	-1.35201	hair growth associated
GTF3C5	0.15772	0.00166	-3.67307	-1.06228	-1.32002	general transcription factor IIIC subunit 5
PPM1N	0.15779	0.00167	-3.67134	-1.0657	-1.17966	protein phosphatase, Mg2+/Mn2+ dependent 1N (putative)
NEUROG2	0.15869	0.00169	3.66598	-1.07631	1.82626	neurogenin 2
PRDM9	0.15993	0.00171	3.65859	-1.09092	1.11463	PR/SET domain 9
CRYZL1	0.16134	0.00175	-3.65052	-1.10686	-1.03334	crystallin zeta like 1
TCF4	0.16134	0.00175	-3.64875	-1.11037	-1.54069	transcription factor 4
EYA2	0.16134	0.00175	3.6484	-1.11105	1.734	EYA transcriptional coactivator and phosphatase 2
GSN	0.16273	0.00182	3.63141	-1.14464	1.33588	gelsolin
CFAP61	0.16322	0.00186	3.62304	-1.16117	1.33023	cilia and flagella associated protein 61
ARPP19	0.16322	0.00188	-3.61743	-1.17225	-1.18507	cAMP regulated phosphoprotein 19
C12orf80	0.16322	0.00188	3.61703	-1.17303	1.195	chromosome 12 open reading frame 80
ZNF777	0.16322	0.0019	-3.61379	-1.17944	-1.55923	zinc finger protein 777
ETV7	0.16322	0.0019	3.61272	-1.18156	1.50237	ETS variant 7
LINC00889	0.16366	0.00192	3.60862	-1.18965	1.21549	long intergenic non-protein coding RNA 889
NR1H2	0.1658	0.00196	-3.60009	-1.20649	-1.03276	nuclear receptor subfamily 1 group H member 2
NEK6	0.16805	0.00201	3.58866	-1.22906	1.02457	NIMA related kinase 6
DUS3L	0.16866	0.00204	-3.58136	-1.24346	-1.02983	dihydrouridine synthase 3 like
SPTBN1	0.16866	0.00205	3.57939	-1.24735	1.06257	spectrin beta, non-erythrocytic 1
SLC6A2	0.16866	0.00205	-3.57871	-1.2487	-1.2999	solute carrier family 6 member 2
LOC284219	0.16866	0.00206	3.57789	-1.25032	1.35754	uncharacterized LOC284219
MYCL	0.16866	0.00206	-3.57759	-1.25091	-1.06322	v-myc avian myelocytomatosis viral oncogene lung carcinoma derived homolog
ACRBP	0.17089	0.00212	-3.56524	-1.27527	-1.95943	acrosin binding protein
CRTAP	0.17091	0.00212	-3.56453	-1.27669	-1.17544	cartilage associated protein
TOM1	0.17141	0.00214	-3.56116	-1.28332	-1.03622	target of myb1 membrane trafficking protein
C1orf43	0.17143	0.00215	-3.55799	-1.28959	-1.47951	chromosome 1 open reading frame 43
INPP4B	0.17261	0.0022	3.54742	-1.31044	1.06381	inositol polyphosphate-4-phosphatase type II B
SNRPB	0.17523	0.00231	-3.52681	-1.35106	-1.02697	small nuclear ribonucleoprotein polypeptides B and B1
DRG2	0.17545	0.00231	-3.52563	-1.35337	-1.15032	developmentally regulated GTP binding protein 2
SRGAP1	0.17626	0.00233	3.52209	-1.36035	1.41405	SLIT-ROBO Rho GTPase activating protein 1
HMGCS2	0.17626	0.00236	3.51697	-1.37044	1.28362	3-hydroxy-3-methylglutaryl-CoA synthase 2
MFNG	0.18234	0.00251	-3.48925	-1.42502	-1.28675	MFNG O-fucosylpeptide 3-beta-N-acetylglucosaminyltransferase
CACNB1	0.18252	0.00252	3.4876	-1.42828	1.06565	calcium voltage-gated channel auxiliary subunit beta 1
SIM2	0.18252	0.00253	3.48566	-1.43209	1.0902	single-minded family bHLH transcription factor 2
SEC14L2	0.18265	0.00255	3.48226	-1.43879	1.2152	SEC14 like lipid binding 2
ZSCAN4	0.18265	0.00255	3.48205	-1.4392	1.19043	zinc finger and SCAN domain containing 4
TMEM121	0.18354	0.00257	3.47873	-1.44573	1.42778	transmembrane protein 121
IFT52	0.18401	0.00266	-3.46328	-1.47613	-1.06402	intraflagellar transport 52
IL5	0.18418	0.00269	3.45843	-1.48565	1.10352	interleukin 5
DAGLB	0.18418	0.00269	-3.45787	-1.48677	-1.61752	diacylglycerol lipase beta
GAREM1	0.1844	0.00271	3.45568	-1.49106	1.15083	GRB2 associated regulator of MAPK1 subtype 1
TRPM8	0.18558	0.00274	3.45043	-1.50138	1.05202	transient receptor potential cation channel subfamily M member 8
RHBDL3	0.18558	0.00277	3.44632	-1.50946	1.51568	rhomboid like 3
RNF216	0.18596	0.0028	-3.44136	-1.51922	-1.43768	ring finger protein 216
DEF6	0.1862	0.00281	-3.4388	-1.52425	-1.00618	DEF6, guanine nucleotide exchange factor
RGS9	0.18929	0.00288	3.42825	-1.54496	1.11716	regulator of G-protein signaling 9
EDNRB-AS1	0.18946	0.00292	3.42156	-1.55811	1.0261	EDNRB antisense RNA 1
LRRC19	0.18946	0.00293	3.41992	-1.56132	1.52469	leucine rich repeat containing 19
UNC13C	0.19126	0.00299	3.41203	-1.5768	1.51545	unc-13 homolog C
S1PR5	0.19245	0.00305	-3.40271	-1.5951	-1.39867	sphingosine-1-phosphate receptor 5
C14orf1	0.19245	0.00306	-3.40163	-1.59722	-1.00785	chromosome 14 open reading frame 1
SERPINE1	0.19254	0.00307	3.40042	-1.59959	1.01411	serpin family E member 1
PDIA6	0.19254	0.00307	-3.40028	-1.59985	-1.23971	protein disulfide isomerase family A member 6
ITGA8	0.19283	0.00308	-3.39859	-1.60318	-1.45444	integrin subunit alpha 8
RFC3	0.19318	0.00312	-3.39328	-1.61359	-1.35206	replication factor C subunit 3
TMEM230	0.19417	0.00315	-3.38842	-1.62312	-1.19072	transmembrane protein 230
GCM2	0.19452	0.00317	3.38545	-1.62894	1.63718	glial cells missing homolog 2
CD6	0.19452	0.00318	-3.38421	-1.63138	-1.41384	CD6 molecule
CMAHP	0.19553	0.00322	-3.37883	-1.64193	-1.45836	cytidine monophospho-N-acetylneuraminic acid hydroxylase, pseudogene
CTSD	0.19572	0.00323	-3.3774	-1.64472	-1.03937	cathepsin D
PAX2	0.19586	0.00324	-3.37577	-1.64792	-1.21316	paired box 2
SPACA7	0.19586	0.00325	3.37389	-1.65159	1.50976	sperm acrosome associated 7
ISM1-AS1	0.19586	0.00326	3.37314	-1.65307	1.50961	ISM1 antisense RNA 1
CRTAC1	0.19613	0.00328	-3.37055	-1.65814	-1.11636	cartilage acidic protein 1
KRTAP3-3	0.19613	0.0033	3.36767	-1.66378	1.58022	keratin associated protein 3-3
THEM5	0.19624	0.00331	3.36651	-1.66605	1.16879	thioesterase superfamily member 5
SAE1	0.19624	0.00332	-3.36478	-1.66945	-1.05405	SUMO1 activating enzyme subunit 1
GAPDH	0.19624	0.00332	-3.36439	-1.67021	-1.03417	glyceraldehyde-3-phosphate dehydrogenase
DNAH6	0.19624	0.00333	-3.36392	-1.67112	-1.14209	dynein axonemal heavy chain 6
SI	0.1964	0.00345	-3.34722	-1.70381	-1.28895	sucrase-isomaltase
LMO4	0.1964	0.00347	-3.34537	-1.70743	-1.23899	LIM domain only 4
GPR137C	0.1964	0.00347	3.34488	-1.70838	1.05305	G protein-coupled receptor 137C
LOC100996286	0.19736	0.00351	3.33954	-1.71884	1.1044	uncharacterized LOC100996286
ABHD10	0.19991	0.00363	-3.32477	-1.74772	-1.11416	abhydrolase domain containing 10
EQTN	0.19991	0.00365	-3.32283	-1.75152	-1.37352	equatorin
NFAT5	0.19991	0.00366	3.3218	-1.75351	1.17792	nuclear factor of activated T-cells 5
LINC00692	0.19991	0.00366	3.3215	-1.7541	1.35731	long intergenic non-protein coding RNA 692
SALL4	0.19991	0.00366	3.32148	-1.75414	1.00438	spalt like transcription factor 4
ALS2CR11	0.20301	0.0038	3.30437	-1.78757	1.41299	amyotrophic lateral sclerosis 2 chromosome region candidate 11
ZNF826P	0.20301	0.00381	3.30402	-1.78825	1.30444	zinc finger protein 826, pseudogene
SSPN	0.20426	0.00387	3.29692	-1.80211	1.20123	sarcospan
MTRR	0.21144	0.00414	-3.26645	-1.86152	-1.07115	5-methyltetrahydrofolate-homocysteine methyltransferase reductase
LRP12	0.21225	0.00417	-3.26302	-1.8682	-1.23338	LDL receptor related protein 12
TMTC2	0.21225	0.00417	3.26278	-1.86867	1.11579	transmembrane and tetratricopeptide repeat containing 2
TSPAN3	0.21347	0.00428	-3.25197	-1.88973	-1.05786	tetraspanin 3
CREM	0.21454	0.00431	3.2485	-1.89648	1.27399	cAMP responsive element modulator
RHOA	0.21457	0.00431	-3.24798	-1.89749	-1.09964	ras homolog family member A
GUCY1A2	0.21457	0.00435	3.2441	-1.90505	1.06238	guanylate cyclase 1 soluble subunit alpha 2
ZNF382	0.21516	0.00441	3.2376	-1.91769	1.04128	zinc finger protein 382
COL1A1	0.21605	0.00448	-3.23052	-1.93145	-1.44655	collagen type I alpha 1 chain
ADCY1	0.21727	0.00457	3.22193	-1.94814	1.24864	adenylate cyclase 1
EFCAB14	0.21727	0.00458	-3.22131	-1.94935	-1.30837	EF-hand calcium binding domain 14
VASH1	0.2182	0.00462	-3.21704	-1.95763	-1.41781	vasohibin 1
ANO4	0.2213	0.00481	3.19879	-1.99307	1.05776	anoctamin 4
DAAM1	0.2213	0.00483	3.19717	-1.99621	1.15879	dishevelled associated activator of morphogenesis 1
BEND6	0.22188	0.00489	-3.19205	-2.00614	-1.08802	BEN domain containing 6
CPNE6	0.22241	0.00491	3.18981	-2.01048	1.16059	copine 6
CDC20B	0.22241	0.00491	-3.18955	-2.01098	-1.66786	cell division cycle 20B
TRIM63	0.22241	0.00492	3.18877	-2.0125	1.59511	tripartite motif containing 63
LOC286178	0.22329	0.005	3.18211	-2.02541	1.43961	uncharacterized LOC286178
CSNK1A1P1	0.22329	0.00502	3.17984	-2.0298	1.42279	casein kinase 1 alpha 1 pseudogene 1
TBC1D24	0.22329	0.00505	3.17755	-2.03424	1.11281	TBC1 domain family member 24
RBPMS	0.22329	0.00507	3.17535	-2.0385	1.06556	RNA binding protein with multiple splicing
LY6K	0.22329	0.00509	3.17404	-2.04104	1.37634	lymphocyte antigen 6 complex, locus K
IL13RA2	0.22396	0.00511	3.17207	-2.04485	1.22385	interleukin 13 receptor subunit alpha 2
ZNF627	0.22435	0.00513	3.16986	-2.04913	1.07003	zinc finger protein 627
KIRREL2	0.22441	0.00514	3.169	-2.0508	1.10316	kin of IRRE like 2 (Drosophila)
LINC00997	0.22631	0.0053	3.15539	-2.07713	1.50033	long intergenic non-protein coding RNA 997
LOC339622	0.22631	0.00531	3.155	-2.07789	1.36395	uncharacterized LOC339622
FOXP2	0.22631	0.00531	3.15493	-2.07803	1.10474	forkhead box P2
ZCCHC4	0.22685	0.00534	-3.1523	-2.08311	-1.17439	zinc finger CCHC-type containing 4
ST6GALNAC1	0.22685	0.00537	3.14958	-2.08837	1.90045	ST6 N-acetylgalactosaminide alpha-2,6-sialyltransferase 1
GREM2	0.22685	0.00539	3.14809	-2.09124	2.20916	gremlin 2, DAN family BMP antagonist
NEDD9	0.22685	0.00549	-3.13935	-2.10813	-1.05649	neural precursor cell expressed, developmentally down-regulated 9
LINC00313	0.22685	0.00551	3.13834	-2.11008	1.25368	long intergenic non-protein coding RNA 313
KLHL9	0.22685	0.00553	3.13668	-2.1133	1.50036	kelch like family member 9
LOC101928419	0.22685	0.00553	-3.13611	-2.1144	-1.15864	uncharacterized LOC101928419
TAAR8	0.22694	0.00558	3.13238	-2.12159	1.26738	trace amine associated receptor 8
SPINK6	0.22798	0.00565	3.12637	-2.1332	1.17156	serine peptidase inhibitor, Kazal type 6
LOC101929147	0.22798	0.00576	3.11788	-2.14959	1.56377	uncharacterized LOC101929147
KLHL42	0.22879	0.00581	3.1138	-2.15745	1.12033	kelch like family member 42
COL28A1	0.22985	0.0059	3.10744	-2.16971	1.36836	collagen type XXVIII alpha 1 chain
LINC01114	0.23013	0.00594	-3.10406	-2.17622	-1.0109	long intergenic non-protein coding RNA 1114
FCER1A	0.23013	0.00595	-3.10299	-2.17828	-1.73319	Fc fragment of IgE receptor Ia
KCNE4	0.23013	0.00596	3.1027	-2.17883	1.17262	potassium voltage-gated channel subfamily E regulatory subunit 4
SPATA25	0.23027	0.00599	-3.10049	-2.18309	-1.3359	spermatogenesis associated 25
SLC44A1	0.23027	0.006	3.0994	-2.18519	1.0467	solute carrier family 44 member 1
LINC00887	0.23027	0.00606	-3.09492	-2.19381	-1.24393	long intergenic non-protein coding RNA 887
TIAM1	0.23121	0.00613	-3.09002	-2.20324	-1.00356	T-cell lymphoma invasion and metastasis 1
TTTY7	0.23141	0.00616	3.08771	-2.20771	1.69045	testis-specific transcript, Y-linked 7 (non-protein coding)
SERINC2	0.23146	0.00617	3.08696	-2.20913	1.14033	serine incorporator 2
DPY19L1P1	0.23391	0.00632	3.07583	-2.23055	2.09049	DPY19L1 pseudogene 1
HAR1A	0.23745	0.00649	3.06415	-2.25298	1.12094	highly accelerated region 1A (non-protein coding)
CEP57L1	0.23868	0.00668	3.05064	-2.2789	1.52987	centrosomal protein 57 like 1
LOC105374042	0.23868	0.00669	-3.05044	-2.27929	-1.18955	uncharacterized LOC105374042
JUN	0.24032	0.00679	3.04352	-2.29256	1.09435	Jun proto-oncogene, AP-1 transcription factor subunit
TCEANC2	0.24091	0.00687	3.03823	-2.3027	1.1878	transcription elongation factor A N-terminal and central domain containing 2
PTGES2	0.24211	0.00696	-3.03222	-2.31422	-1.17928	prostaglandin E synthase 2
SSBP4	0.24211	0.00697	-3.03144	-2.31571	-1.00327	single stranded DNA binding protein 4
CMTM3	0.24369	0.00703	-3.02761	-2.32304	-1.00611	CKLF like MARVEL transmembrane domain containing 3
C1orf53	0.24589	0.00725	-3.01414	-2.3488	-1.26363	chromosome 1 open reading frame 53
FARSA	0.24635	0.00729	-3.01111	-2.3546	-1.13918	phenylalanyl-tRNA synthetase alpha subunit
NAALAD2	0.24791	0.00743	3.0026	-2.37086	1.53407	N-acetylated alpha-linked acidic dipeptidase 2
HRC	0.24831	0.00745	-3.00131	-2.37332	-1.39062	histidine rich calcium binding protein
GABRA2	0.24922	0.00753	2.99668	-2.38217	1.35201	gamma-aminobutyric acid type A receptor alpha2 subunit
SERPINA1	0.24968	0.00759	-2.99331	-2.3886	-1.46882	serpin family A member 1
SHROOM4	0.25047	0.00771	2.98588	-2.40277	1.45787	shroom family member 4
C3orf70	0.2518	0.00777	2.98239	-2.40942	1.00598	chromosome 3 open reading frame 70
CYP1B1-AS1	0.25391	0.00793	2.97296	-2.42738	1.25884	CYP1B1 antisense RNA 1
GRM8	0.25391	0.00795	-2.97195	-2.42931	-1.43097	glutamate metabotropic receptor 8
OIT3	0.25391	0.00796	-2.97163	-2.42993	-1.06183	oncoprotein induced transcript 3
CD44	0.25473	0.00802	-2.96805	-2.43674	-1.20148	CD44 molecule (Indian blood group)
TMEM259	0.25615	0.00813	-2.96149	-2.44922	-1.25891	transmembrane protein 259
KIR2DS5	0.25637	0.00822	2.95645	-2.4588	1.03892	killer cell immunoglobulin like receptor, two Ig domains and short cytoplasmic tail 5
CAMKMT	0.25637	0.00823	2.95603	-2.4596	1.09855	calmodulin-lysine N-methyltransferase
DBP	0.25668	0.00825	-2.95506	-2.46143	-1.20465	D-box binding PAR bZIP transcription factor
AURKA	0.25884	0.00839	2.94717	-2.47644	1.09274	aurora kinase A
CEP152	0.25965	0.00848	-2.94266	-2.485	-1.0754	centrosomal protein 152
LOC102725022	0.2602	0.00851	2.94106	-2.48804	1.22894	uncharacterized LOC102725022
TBX4	0.2609	0.00855	-2.93894	-2.49207	-1.29475	T-box 4
TOR4A	0.26107	0.00856	2.93814	-2.49359	1.13964	torsin family 4 member A
CNIH4	0.26193	0.00861	2.93561	-2.49837	1.26472	cornichon family AMPA receptor auxiliary protein 4
SDK2	0.26279	0.00871	2.93004	-2.50894	1.03124	sidekick cell adhesion molecule 2
DOCK4	0.26299	0.00875	2.92821	-2.51241	1.3261	dedicator of cytokinesis 4
SLC39A14	0.26328	0.0088	2.92561	-2.51734	1.02786	solute carrier family 39 member 14
ADAM28	0.26354	0.00884	-2.92376	-2.52086	-1.3969	ADAM metallopeptidase domain 28
SOS1	0.2643	0.00888	2.9212	-2.5257	1.05935	SOS Ras/Rac guanine nucleotide exchange factor 1
TAF13	0.26446	0.00893	-2.91871	-2.53041	-1.03636	TATA-box binding protein associated factor 13
MID1	0.26558	0.00905	2.91288	-2.54147	1.14575	midline 1
MELTF	0.26883	0.00938	2.89616	-2.57308	1.29421	melanotransferrin
2020-09-10	0.26963	0.00948	2.89157	-2.58175	1.34434	septin 10
DUSP4	0.26988	0.00955	2.88821	-2.58808	1.65573	dual specificity phosphatase 4
C8orf4	0.27141	0.00967	-2.8822	-2.59944	-1.47171	chromosome 8 open reading frame 4
PABPC1	0.2719	0.00974	2.87914	-2.6052	1.13355	poly(A) binding protein cytoplasmic 1
LOC102725068	0.27198	0.00976	2.87826	-2.60687	1.20408	uncharacterized LOC102725068
LINC00598	0.27283	0.00987	2.87303	-2.61671	1.23495	long intergenic non-protein coding RNA 598
KCNJ2-AS1	0.2734	0.00993	2.87023	-2.622	1.22462	KCNJ2 antisense RNA 1 (head to head)
GLRX	0.2734	0.00993	-2.87021	-2.62203	-1.05606	glutaredoxin
FAM46C	0.27349	0.00995	2.86949	-2.62338	1.27361	family with sequence similarity 46 member C
SIGLEC9	0.27394	0.01	-2.86517	-2.63152	-1.25894	sialic acid binding Ig like lectin 9
EPHA4	0.27473	0.0101	-2.86134	-2.63874	-1.08879	EPH receptor A4
BMP4	0.27548	0.0102	-2.85913	-2.64289	-1.60489	bone morphogenetic protein 4
ZNRD1ASP	0.27548	0.0102	2.85888	-2.64337	1.82956	zinc ribbon domain containing 1 antisense, pseudogene
FBXL17	0.27626	0.0103	2.85537	-2.64996	1.02119	F-box and leucine rich repeat protein 17
SHMT2	0.27721	0.0104	-2.84783	-2.66415	-1.00522	serine hydroxymethyltransferase 2
LINC01010	0.27721	0.0104	2.8478	-2.66419	1.11157	long intergenic non-protein coding RNA 1010
ABHD12	0.27823	0.0106	-2.84093	-2.67711	-1.03716	abhydrolase domain containing 12
EXOC5	0.2809	0.0108	-2.83085	-2.69602	-1.15924	exocyst complex component 5
CXCL5	0.2809	0.0108	-2.82968	-2.69821	-1.22415	C-X-C motif chemokine ligand 5
SDPR	0.2809	0.0109	-2.82917	-2.69916	-1.34206	serum deprivation response
LOC101927479	0.2809	0.0109	2.8288	-2.69986	1.326	uncharacterized LOC101927479
ARHGEF12	0.2809	0.0109	2.82666	-2.70388	1.483	Rho guanine nucleotide exchange factor 12
HPCAL4	0.2809	0.011	2.82516	-2.70668	1.02429	hippocalcin like 4
CNDP1	0.2826	0.0112	2.81465	-2.72636	1.1907	carnosine dipeptidase 1
PNLIPRP1	0.28411	0.0114	2.80812	-2.73859	1.21914	pancreatic lipase related protein 1
GNG8	0.28411	0.0114	-2.80769	-2.73939	-1.00092	G protein subunit gamma 8
MNDA	0.28411	0.0114	-2.80754	-2.73968	-1.60684	myeloid cell nuclear differentiation antigen
NLGN4X	0.28431	0.0114	2.80533	-2.7438	1.09418	neuroligin 4, X-linked
ARHGAP36	0.28476	0.0115	-2.80152	-2.75092	-1.18763	Rho GTPase activating protein 36
TMEM182	0.28476	0.0116	2.79854	-2.7565	1.01114	transmembrane protein 182
ALPK1	0.28476	0.0116	2.79827	-2.75699	1.04859	alpha kinase 1
CTNNA1	0.28675	0.012	-2.78325	-2.78502	-1.05911	catenin alpha 1
NETO1	0.28809	0.0122	2.77606	-2.79842	1.31291	neuropilin and tolloid like 1
EGR4	0.2881	0.0122	2.77364	-2.80293	1.27593	early growth response 4
ILDR1	0.2901	0.0125	2.76574	-2.81763	1.15371	immunoglobulin like domain containing receptor 1
LOC283075	0.29013	0.0125	2.7653	-2.81845	1.09755	uncharacterized LOC283075
FOLH1B	0.29231	0.0127	2.75681	-2.83424	1.00358	folate hydrolase 1B
LINC00559	0.29231	0.0127	2.75611	-2.83554	1.11465	long intergenic non-protein coding RNA 559
USP9Y	0.29237	0.0127	2.75543	-2.83679	1.31939	ubiquitin specific peptidase 9, Y-linked
ZBTB11-AS1	0.29237	0.0128	2.75391	-2.83961	1.27291	ZBTB11 antisense RNA 1
MAG	0.29279	0.0129	2.75104	-2.84494	1.02048	myelin associated glycoprotein
ATP8B3	0.29292	0.0129	2.75028	-2.84636	1.1683	ATPase phospholipid transporting 8B3
TOMM22	0.29373	0.0131	-2.74076	-2.86403	-1.12159	translocase of outer mitochondrial membrane 22
LOC101928196	0.29435	0.0133	2.73489	-2.8749	1.05344	uncharacterized LOC101928196
PDZK1IP1	0.29435	0.0133	-2.73456	-2.87551	-1.00824	PDZK1 interacting protein 1
FUT7	0.29435	0.0134	-2.73182	-2.88058	-1.33992	fucosyltransferase 7
SPTLC2	0.29435	0.0135	-2.73004	-2.88389	-1.05173	serine palmitoyltransferase long chain base subunit 2
FAXDC2	0.29435	0.0135	2.72819	-2.88731	1.58482	fatty acid hydroxylase domain containing 2
FAM184B	0.29752	0.0138	2.71693	-2.90814	1.62213	family with sequence similarity 184 member B
JAM3	0.29784	0.014	-2.71208	-2.91709	-1.37688	junctional adhesion molecule 3
DKFZP434K028	0.29784	0.014	-2.71194	-2.91735	-1.10526	uncharacterized LOC26070
C11orf65	0.29784	0.014	2.7111	-2.9189	1.38436	chromosome 11 open reading frame 65
CLEC1B	0.29784	0.014	-2.71077	-2.91952	-1.29547	C-type lectin domain family 1 member B
WFDC10A	0.29784	0.0141	2.70665	-2.92712	1.00823	WAP four-disulfide core domain 10A
TNKS	0.29799	0.0142	2.70464	-2.93083	1.1029	tankyrase
MSI1	0.29878	0.0143	-2.70214	-2.93543	-1.08657	musashi RNA binding protein 1
LOC102467079	0.29961	0.0144	2.69888	-2.94144	1.29268	uncharacterized LOC102467079
GYPE	0.29961	0.0144	-2.69831	-2.94249	-1.17334	glycophorin E (MNS blood group)
DEUP1	0.30028	0.0146	-2.69226	-2.95364	-1.24318	deuterosome assembly protein 1
MBLAC2	0.30349	0.015	-2.6784	-2.97914	-1.54137	metallo-beta-lactamase domain containing 2
CHRM3	0.30349	0.015	2.67789	-2.98009	1.17473	cholinergic receptor muscarinic 3
RPF1	0.30349	0.0151	2.67746	-2.98088	1.0909	ribosome production factor 1 homolog
RGS18	0.30443	0.0152	-2.67433	-2.98663	-1.37919	regulator of G-protein signaling 18
SPECC1	0.30451	0.0153	2.67146	-2.99189	1.00706	sperm antigen with calponin homology and coiled-coil domains 1
CDH11	0.30515	0.0154	2.66837	-2.99756	1.44103	cadherin 11
LINC00993	0.30622	0.0155	2.66536	-3.00309	1.28551	long intergenic non-protein coding RNA 993
MYT1L	0.30622	0.0155	2.66527	-3.00325	1.3992	myelin transcription factor 1 like
MGST1	0.30666	0.0156	2.66206	-3.00915	1.03112	microsomal glutathione S-transferase 1
GPR22	0.3071	0.0156	-2.66023	-3.0125	-1.04582	G protein-coupled receptor 22
STXBP5L	0.30729	0.0157	-2.65909	-3.01458	-1.13748	syntaxin binding protein 5 like
ZNF771	0.30789	0.0157	2.65667	-3.01902	1.37236	zinc finger protein 771
MCF2	0.30888	0.0158	2.65374	-3.02439	1.05117	MCF.2 cell line derived transforming sequence
FAM186A	0.30959	0.0159	2.65158	-3.02833	1.34541	family with sequence similarity 186 member A
JAZF1-AS1	0.30982	0.016	2.65058	-3.03018	1.3244	JAZF1 antisense RNA 1
AVIL	0.31132	0.0162	-2.64351	-3.04311	-1.2966	advillin
DHRS7	0.31152	0.0162	-2.64272	-3.04456	-1.03922	dehydrogenase/reductase 7
NR2F1	0.31301	0.0164	2.63745	-3.05417	1.34269	nuclear receptor subfamily 2 group F member 1
EPC1	0.31355	0.0165	2.63486	-3.05891	1.14083	enhancer of polycomb homolog 1
LOC729970	0.31355	0.0165	-2.63484	-3.05895	-1.30173	hCG2028352-like
RAD21L1	0.31373	0.0166	-2.63165	-3.06476	-1.09205	RAD21 cohesin complex component like 1
ARHGEF40	0.31429	0.0168	-2.62688	-3.07348	-1.03303	Rho guanine nucleotide exchange factor 40
NEK1	0.3151	0.017	-2.62009	-3.08585	-1.59505	NIMA related kinase 1
AP1S3	0.31548	0.0171	2.61789	-3.08986	1.29013	adaptor related protein complex 1 sigma 3 subunit
LINC00032	0.31726	0.0173	2.61141	-3.10166	1.02026	long intergenic non-protein coding RNA 32
GIP	0.31733	0.0174	-2.61003	-3.10417	-1.1734	gastric inhibitory polypeptide
DDX17	0.31746	0.0175	2.60768	-3.10843	1.42751	DEAD-box helicase 17
PIF1	0.3182	0.0176	-2.60503	-3.11325	-1.40325	PIF1 5'-to-3' DNA helicase
SNORA71A	0.3182	0.0176	2.60401	-3.11511	1.04676	small nucleolar RNA, H/ACA box 71A
SLAMF7	0.3182	0.0176	-2.60378	-3.11552	-1.20656	SLAM family member 7
CBLN4	0.3182	0.0177	2.60284	-3.11723	1.12758	cerebellin 4 precursor
DSP	0.31859	0.0179	2.59748	-3.12697	1.10913	desmoplakin
GPNMB	0.31988	0.0182	2.58842	-3.1434	1.5841	glycoprotein nmb
LOC285627	0.32022	0.0183	2.58694	-3.14608	1.03989	uncharacterized LOC285627
DCP2	0.32022	0.0184	2.5843	-3.15086	1.22299	decapping mRNA 2
BBOX1	0.32022	0.0184	2.58363	-3.15208	1.31731	gamma-butyrobetaine hydroxylase 1
PDZK1	0.32022	0.0184	2.58352	-3.15228	1.16965	PDZ domain containing 1
FYN	0.32048	0.0185	-2.57985	-3.15893	-1.02602	FYN proto-oncogene, Src family tyrosine kinase
ST3GAL6	0.32126	0.0186	-2.57722	-3.16368	-1.79781	ST3 beta-galactoside alpha-2,3-sialyltransferase 6
LOC105372762	0.32162	0.0188	2.57427	-3.16902	1.12713	uncharacterized LOC105372762
PPIF	0.32162	0.0188	-2.57363	-3.17019	-1.19945	peptidylprolyl isomerase F
TAP2	0.32165	0.0188	2.57263	-3.17198	1.34126	transporter 2, ATP binding cassette subfamily B member
PDCD5	0.32376	0.0191	-2.56571	-3.18449	-1.06138	programmed cell death 5
SDSL	0.32443	0.0193	-2.56094	-3.1931	-1.17959	serine dehydratase like
MKL2	0.32548	0.0195	2.55524	-3.20337	1.19199	MKL1/myocardin like 2
LOC101929497	0.32777	0.0198	2.54786	-3.21668	1.45002	uncharacterized LOC101929497
MRPL20	0.32905	0.02	-2.54287	-3.22566	-1.24535	mitochondrial ribosomal protein L20
LINC00663	0.32911	0.0201	2.54152	-3.22808	1.1128	long intergenic non-protein coding RNA 663
ARG2	0.33035	0.0204	-2.53406	-3.24149	-1.62996	arginase 2
LOC101927699	0.33066	0.0206	-2.53039	-3.24809	-1.05347	uncharacterized LOC101927699
LINC01545	0.33171	0.0207	2.52834	-3.25176	1.12583	long intergenic non-protein coding RNA 1545
CHIT1	0.33394	0.0209	2.5221	-3.26296	1.23458	chitinase 1
CCDC148	0.33581	0.0213	2.51455	-3.27648	1.20737	coiled-coil domain containing 148
HIST1H2BH	0.33651	0.0214	-2.51087	-3.28306	-1.29898	histone cluster 1, H2bh
LOC101927282	0.33789	0.0216	-2.50715	-3.28971	-1.18352	uncharacterized LOC101927282
KNCN	0.33885	0.0217	2.50431	-3.2948	1.13985	kinocilin
PLEK	0.33924	0.0218	-2.50294	-3.29724	-1.34064	pleckstrin
TFRC	0.34036	0.022	2.49894	-3.30439	1.23276	transferrin receptor
ZNF404	0.34125	0.0221	2.49727	-3.30737	1.50213	zinc finger protein 404
SLC9A2	0.34212	0.0223	2.49312	-3.31477	1.41382	solute carrier family 9 member A2
MAGI2-IT1	0.34347	0.0226	-2.48579	-3.32784	-1.14811	MAGI2 intronic transcript 1
USF3	0.34347	0.0226	2.48574	-3.32791	1.10786	upstream transcription factor family member 3
EPB41	0.34347	0.0226	-2.48551	-3.32834	-1.29564	erythrocyte membrane protein band 4.1
PAPPA	0.34371	0.0227	-2.48413	-3.33078	-1.02671	pappalysin 1
SOX11	0.34422	0.0228	2.48072	-3.33685	1.41595	SRY-box 11
CA8	0.34422	0.0229	-2.47994	-3.33825	-1.03202	carbonic anhydrase 8
TMEM234	0.3445	0.0229	-2.47858	-3.34066	-1.4121	transmembrane protein 234
TFB2M	0.34546	0.0231	2.47551	-3.34612	1.3551	transcription factor B2, mitochondrial
RTP1	0.34546	0.0231	-2.47435	-3.34818	-1.53604	receptor transporter protein 1
ZFP36L2	0.34609	0.0233	-2.47045	-3.3551	-1.12397	ZFP36 ring finger protein like 2
FAM19A1	0.34695	0.0236	2.46481	-3.36513	1.06349	family with sequence similarity 19 member A1, C-C motif chemokine like
GRIA2	0.34703	0.0237	2.4636	-3.36727	1.09167	glutamate ionotropic receptor AMPA type subunit 2
S100G	0.34739	0.0237	2.46285	-3.36859	1.25339	S100 calcium binding protein G
HIST1H2AE	0.34838	0.024	-2.45773	-3.37768	-1.38366	histone cluster 1, H2ae
IQCH	0.34838	0.024	2.45761	-3.37788	1.24684	IQ motif containing H
S100A8	0.34838	0.024	-2.45744	-3.37819	-2.02351	S100 calcium binding protein A8
PRICKLE1	0.3489	0.0241	-2.45483	-3.3828	-1.22922	prickle planar cell polarity protein 1
KISS1	0.34891	0.0241	2.45425	-3.38383	1.0039	KiSS-1 metastasis-suppressor
GRIA3	0.35091	0.0245	-2.44797	-3.39494	-1.13094	glutamate ionotropic receptor AMPA type subunit 3
ARID5B	0.35131	0.0247	2.44424	-3.40153	1.01389	AT-rich interaction domain 5B
MT1X	0.3517	0.0247	2.4425	-3.40462	1.13104	metallothionein 1X
NHLH2	0.35208	0.0248	-2.44133	-3.40668	-1.21753	nescient helix-loop-helix 2
FOXD4	0.35208	0.0248	2.4411	-3.40708	1.0074	forkhead box D4
ADGRL3	0.35282	0.0251	-2.43605	-3.416	-1.44033	adhesion G protein-coupled receptor L3
C2orf88	0.35322	0.0252	-2.433	-3.42139	-1.03706	chromosome 2 open reading frame 88
MYO1D	0.35487	0.0256	2.42678	-3.43235	1.06742	myosin ID
F13B	0.35487	0.0256	2.42653	-3.43278	1.04521	coagulation factor XIII B chain
VSTM4	0.35556	0.0258	2.42207	-3.44063	1.26729	V-set and transmembrane domain containing 4
OASL	0.35637	0.0259	-2.41961	-3.44496	-1.08056	2'-5'-oligoadenylate synthetase like
LINC00102	0.35637	0.026	2.41912	-3.44582	1.10856	long intergenic non-protein coding RNA 102
MT1E	0.35702	0.0261	2.41676	-3.44997	1.66067	metallothionein 1E
AREG	0.35709	0.0262	2.41543	-3.45231	1.29425	amphiregulin
PACRG-AS2	0.35709	0.0262	2.41512	-3.45286	1.30495	PACRG antisense RNA 2
HIST1H2BB	0.3583	0.0265	-2.40971	-3.46235	-1.04947	histone cluster 1, H2bb
EPB41L1	0.35882	0.0267	-2.40566	-3.46945	-1.19283	erythrocyte membrane protein band 4.1 like 1
KIF23	0.35909	0.0269	-2.40265	-3.47474	-1.33042	kinesin family member 23
S100A9	0.36055	0.0273	-2.39457	-3.48889	-1.86561	S100 calcium binding protein A9
CCNE2	0.36058	0.0274	2.39316	-3.49135	1.19912	cyclin E2
PERP	0.36085	0.0275	2.39238	-3.49272	1.11427	PERP, TP53 apoptosis effector
FNDC5	0.36097	0.0275	2.39134	-3.49453	1.13736	fibronectin type III domain containing 5
FTCD	0.36109	0.0276	2.38897	-3.49868	1.01257	formimidoyltransferase cyclodeaminase
ZNF138	0.3616	0.0278	-2.38575	-3.5043	-1.06855	zinc finger protein 138
PGLYRP3	0.36186	0.0279	2.38461	-3.5063	1.09596	peptidoglycan recognition protein 3
DPP9	0.36189	0.0279	2.38444	-3.50658	1.13482	dipeptidyl peptidase 9
RNA45S5	0.36378	0.0281	-2.38027	-3.51387	-1.14155	RNA, 45S pre-ribosomal 5
DUSP19	0.36383	0.0282	2.37858	-3.51681	1.11161	dual specificity phosphatase 19
TEAD1	0.36425	0.0284	2.37548	-3.52222	1.04976	TEA domain transcription factor 1
DKFZp434E1119	0.36433	0.0285	-2.37502	-3.52302	-1.13809	uncharacterized DKFZp434E1119
LOC100507221	0.36572	0.0288	2.36944	-3.53274	1.42058	uncharacterized LOC100507221
EFHB	0.36738	0.0295	2.35794	-3.55273	1.48251	EF-hand domain family member B
FAM163A	0.36779	0.0296	2.35511	-3.55766	1.1957	family with sequence similarity 163 member A
PAK5	0.36781	0.0297	-2.35491	-3.55801	-1.0291	p21 (RAC1) activated kinase 5
OR51M1	0.36781	0.0297	2.35393	-3.55969	1.11908	olfactory receptor family 51 subfamily M member 1
TOM1L2	0.36781	0.0298	-2.35281	-3.56164	-1.0298	target of myb1 like 2 membrane trafficking protein
TMEM136	0.36987	0.0303	2.3446	-3.57587	1.11711	transmembrane protein 136
KL	0.37111	0.0306	2.3391	-3.5854	1.20912	klotho
OR8B2	0.37114	0.0307	-2.33778	-3.58768	-1.28434	olfactory receptor family 8 subfamily B member 2
RAB3IP	0.37114	0.0308	-2.33652	-3.58985	-1.10723	RAB3A interacting protein
TRABD2B	0.37171	0.031	2.33258	-3.59666	1.27741	TraB domain containing 2B
VSNL1	0.37295	0.0314	2.32764	-3.60518	1.21977	visinin like 1
PDLIM4	0.3736	0.0316	-2.32458	-3.61046	-1.12879	PDZ and LIM domain 4
POSTN	0.3736	0.0316	2.32432	-3.61091	1.07566	periostin
COBLL1	0.3737	0.0317	-2.3224	-3.61422	-1.23193	cordon-bleu WH2 repeat protein like 1
FAM170B-AS1	0.37417	0.0319	-2.31963	-3.619	-1.27766	FAM170B antisense RNA 1
MS4A12	0.37822	0.033	2.30353	-3.64667	1.21706	membrane spanning 4-domains A12
LOC100507477	0.37822	0.033	2.30343	-3.64685	1.06236	uncharacterized LOC100507477
EGF	0.38016	0.0334	2.29754	-3.65695	1.18932	epidermal growth factor
COL14A1	0.38019	0.0334	2.29732	-3.65733	1.14073	collagen type XIV alpha 1 chain
RAB31	0.38061	0.0335	-2.29486	-3.66154	-1.22502	RAB31, member RAS oncogene family
LOC105369860	0.38194	0.0338	-2.2916	-3.66712	-1.18353	uncharacterized LOC105369860
CEACAM7	0.38259	0.0339	-2.2897	-3.67036	-1.00435	carcinoembryonic antigen related cell adhesion molecule 7
ADH4	0.38373	0.0342	2.28587	-3.67693	1.10737	alcohol dehydrogenase 4 (class II), pi polypeptide
INO80D	0.3852	0.0344	-2.28217	-3.68324	-1.29099	INO80 complex subunit D
TRIQK	0.38526	0.0344	2.28189	-3.68372	1.1373	triple QxxK/R motif containing
HRASLS	0.3862	0.0346	-2.27942	-3.68793	-1.26577	HRAS like suppressor
PF4	0.38705	0.0349	-2.2751	-3.69531	-1.11187	platelet factor 4
TBX5	0.38788	0.0351	2.27207	-3.70048	1.00763	T-box 5
MAPK10	0.38837	0.0353	-2.26928	-3.70522	-1.17095	mitogen-activated protein kinase 10
IGSF11-AS1	0.38905	0.0355	-2.26746	-3.70832	-1.0778	IGSF11 antisense RNA 1
MYO10	0.38957	0.0357	-2.26477	-3.71291	-1.09906	myosin X
GRK4	0.38957	0.0357	-2.26467	-3.71306	-1.26597	G protein-coupled receptor kinase 4
LOC101928298	0.39008	0.0359	2.26125	-3.71888	1.23038	uncharacterized LOC101928298
ALOX12-AS1	0.39008	0.0361	2.25895	-3.72279	1.28771	ALOX12 antisense RNA 1
PAX6	0.39008	0.0361	-2.25885	-3.72297	-1.11982	paired box 6
CALD1	0.39026	0.0364	2.25461	-3.73016	1.04685	caldesmon 1
COL11A1	0.39123	0.0367	2.25072	-3.73677	1.08198	collagen type XI alpha 1 chain
UGT2B17	0.39222	0.037	2.24649	-3.74393	1.03125	UDP glucuronosyltransferase family 2 member B17
DIRAS2	0.39248	0.0371	2.24579	-3.74511	1.07807	DIRAS family GTPase 2
FH	0.39248	0.0371	-2.24542	-3.74574	-1.23025	fumarate hydratase
PDE7A	0.39264	0.0371	2.24451	-3.74728	1.20573	phosphodiesterase 7A
LOC100506235	0.39489	0.0377	2.23712	-3.75979	1.1827	uncharacterized LOC100506235
AP4E1	0.39607	0.0379	2.23412	-3.76484	1.24754	adaptor related protein complex 4 epsilon 1 subunit
PID1	0.39648	0.0381	-2.23159	-3.76912	-1.05393	phosphotyrosine interaction domain containing 1
ERICH1	0.39648	0.0381	2.23144	-3.76938	1.00747	glutamate rich 1
PRKXP1	0.39653	0.0382	2.23126	-3.76967	1.19663	protein kinase, X-linked, pseudogene 1
LOC100631378	0.3974	0.0385	2.22643	-3.77782	1.04585	uncharacterized 100631378
KIAA0825	0.39772	0.0388	-2.22309	-3.78345	-1.16918	KIAA0825
KCTD16	0.39772	0.0388	2.22244	-3.78454	1.04422	potassium channel tetramerization domain containing 16
RCAN3	0.40015	0.0395	-2.21411	-3.79856	-1.04737	RCAN family member 3
TMCO5A	0.40193	0.04	-2.20804	-3.80874	-1.15643	transmembrane and coiled-coil domains 5A
SYT17	0.40304	0.0402	2.2056	-3.81284	1.179	synaptotagmin 17
PDE1A	0.40306	0.0403	2.20355	-3.81627	1.01409	phosphodiesterase 1A
TBC1D8B	0.4031	0.0404	2.20318	-3.81689	1.05914	TBC1 domain family member 8B
NIPSNAP3B	0.40361	0.0406	-2.20046	-3.82145	-1.09961	nipsnap homolog 3B
DNMT3L	0.40467	0.0409	2.19667	-3.8278	1.26521	DNA methyltransferase 3 like
RPS14	0.40694	0.0417	2.18652	-3.84476	1.15957	ribosomal protein S14
FAM84B	0.40694	0.0418	2.18619	-3.84532	1.02026	family with sequence similarity 84 member B
HOTAIR	0.40721	0.042	2.18332	-3.8501	1.06831	HOX transcript antisense RNA
ARHGAP42	0.40737	0.0421	-2.18224	-3.8519	-1.13569	Rho GTPase activating protein 42
WNT5B	0.41063	0.0436	2.16496	-3.88064	1.05077	Wnt family member 5B
CELSR1	0.41096	0.0438	2.16221	-3.8852	1.15758	cadherin EGF LAG seven-pass G-type receptor 1
KANSL1-AS1	0.41115	0.0439	2.16118	-3.88692	1.09727	KANSL1 antisense RNA 1
TEX26	0.41115	0.0439	2.16092	-3.88734	1.10831	testis expressed 26
DPF3	0.41118	0.044	2.16031	-3.88835	1.01025	double PHD fingers 3
HMGA2	0.41173	0.0441	-2.15861	-3.89118	-1.24041	high mobility group AT-hook 2
TMED2	0.41227	0.0442	-2.15743	-3.89313	-1.02025	transmembrane p24 trafficking protein 2
M1AP	0.41296	0.0445	2.15499	-3.89717	1.12896	meiosis 1 associated protein
TRIM54	0.41296	0.0445	-2.15437	-3.8982	-1.06886	tripartite motif containing 54
KCNJ9	0.41307	0.0447	2.15271	-3.90094	1.12744	potassium voltage-gated channel subfamily J member 9
SLC9C2	0.41533	0.0453	-2.1455	-3.91285	-1.16375	solute carrier family 9 member C2 (putative)
SIRPA	0.41667	0.0458	-2.13959	-3.92261	-1.02436	signal regulatory protein alpha
CYP2C18	0.41832	0.0466	2.13131	-3.93625	1.01675	cytochrome P450 family 2 subfamily C member 18
TDO2	0.41832	0.0467	2.13078	-3.93712	1.10546	tryptophan 2,3-dioxygenase
SCN9A	0.41858	0.0468	2.12906	-3.93994	1.0987	sodium voltage-gated channel alpha subunit 9
PDE11A	0.41932	0.0471	2.12617	-3.94468	1.05091	phosphodiesterase 11A
E2F2	0.41932	0.0471	2.12605	-3.94489	1.08435	E2F transcription factor 2
MAP1LC3C	0.41955	0.0472	-2.12501	-3.94659	-1.14707	microtubule associated protein 1 light chain 3 gamma
ARHGAP24	0.42102	0.0475	-2.12137	-3.95257	-1.07971	Rho GTPase activating protein 24
CA2	0.42108	0.0477	-2.12008	-3.95469	-1.15497	carbonic anhydrase 2
HLA-DRA	0.42267	0.0484	-2.11267	-3.96682	-1.24538	major histocompatibility complex, class II, DR alpha
MAP1A	0.42585	0.0493	2.10266	-3.98319	1.06582	microtubule associated protein 1A
WDR41	0.4266	0.0496	-2.09999	-3.98754	-1.1415	WD repeat domain 41
CMTM1	0.42674	0.0497	-2.09929	-3.98869	-1.07117	CKLF like MARVEL transmembrane domain containing 1
DTWD1	0.42694	0.0498	2.09801	-3.99078	1.02766	DTW domain containing 1

## Sheet: Table S3
Table S3. The overlapped DEGs of EXP-Blood-HIV-Resistance and EXP-CD4-HIV-Resistance.
Gene Symbol	logFC(EXP_Blood_HIV_Resistance)	P-value	log(FCEXP_CD4_HIV_Resistance)	P-value	Expression Pattern
COBLL1	-1.46634	0.000755	-1.23193	0.0317	consistent
GYPE	-1.52271	0.00198	-1.17334	0.0144	consistent
UNC13C	1.13457	0.0148	1.51545	0.00299	consistent
COL1A1	-1.02397	0.0243	-1.44655	0.00448	consistent
ADGRV1	-1.06048	0.00342	-1.3899	0.00108	consistent
LOC105372762	1.2841	0.00472	1.12713	0.0188	consistent
EGF	1.12548	1.17e-05	1.18932	0.0334	consistent
MYLK3	1.05199	0.00302	1.25129	0.00126	consistent
LOC105374042	-1.07932	0.0366	-1.18955	0.00669	consistent
THCAT158	1.03135	0.00805	1.14623	0.00132	consistent
HM13	-1.08107	7.57e-12	-1.04321	0.000567	consistent
CALD1	1.02082	5.25e-05	1.04685	0.0364	consistent
INPP4B	-1.04864	3.8e-05	1.06381	0.0022	opposite
COL11A1	-1.0347	0.0119	1.08198	0.0367	opposite
PERP	-1.05384	0.00923	1.11427	0.0275	opposite
CELSR1	-1.03264	0.0151	1.15758	0.0438	opposite
RBPMS	-1.12618	2.28e-06	1.06556	0.00507	opposite
SIM2	-1.13299	0.000869	1.0902	0.00253	opposite
ILDR1	-1.08574	0.00133	1.15371	0.0125	opposite
GRIA2	-1.1486	0.00651	1.09167	0.0237	opposite
MKL2	-1.06262	0.00125	1.19199	0.0195	opposite
S1PR5	1.02693	0.00168	-1.39867	0.00305	opposite
LINC00997	-1.02815	0.00437	1.50033	0.0053	opposite
NAALAD2	-1.00954	0.0392	1.53407	0.00743	opposite
ALS2CR11	-1.26505	0.0017	1.41299	0.0038	opposite
ADCY1	-1.56552	3.43e-06	1.24864	0.00457	opposite
SRGAP1	-1.88648	1.45e-05	1.41405	0.00233	opposite

## Sheet: Table S4
Table S4. Hub genes in 4 cohorts. Hub genes are identified by STRING and Cytoscape.
Gene_Symbol	EXP_Blood_HIV_Resistance	EXP_CD4_HIV_Resistance	EXP_Blood_HIV_Infection	EXP_CD4_HIV_Infection
EGF	✔	✔
ITGB1	✔
NCAM1	✔
GRIA2	✔
FGA	✔
GAPDH		✔
RHOA		✔
JUN		✔	✔	✔
CD44		✔
FYN		✔
BMP4		✔
LEP		✔
AURKA		✔
PLEK		✔		✔
BUB1B			✔
RAD51			✔
RRM1			✔
GATA1			✔
ERBB2			✔
IRF4			✔
UBA5			✔
FBXO7			✔
CXCL8				✔
MYC				✔
TYROBP				✔
CCL5				✔
MPO				✔
IL1B				✔
CYBB				✔
GZMB				✔
CCL4				✔
CD68				✔
CD69				✔
PTGS2				✔
CD38				✔
CD274				✔

## Sheet: Table S5
Table S5. Gene information of the 25 potential HIV-resistance-related genes.
Gene_Symbol	Location	Hub_gene	Similar regulation patterns?	Reported previously?	Function	Reference (PMID)
ADGRV1	5q14.3	No	Yes	No	Mutations in this gene are associated with Usher syndrome 2 and familial febrile seizures.	19357116
AURKA	20q13.2	Yes	No	No	The protein encoded by this gene is a cell cycle-regulated kinase that appears to be involved in microtubule formation and/or stabilization at the spindle pole during chromosome segregation.	17715155;11967150;18663142;10511710;11413462;30250494
BMP4	14q22.2	Yes	No	No	Bone morphogenetic protein 4 (BMP4) is a member of the transforming growth factor-beta (TGF-β) superfamily of secretory molecules that are involved in the BMP signaling pathway. The BMP pathway has been shown to play multiple roles in tooth development, cell differentiation and bone formation. During early tooth development, the expression of Bmp4 shifts from the dental epithelium to the mesenchy…	30609449;9063623;26893264;8104708;8104708;15916718;17194222;25043193
CALD1	7q33	No	Yes	No	This gene encodes a calmodulin- and actin-binding protein that plays an essential role in the regulation of smooth muscle and nonmuscle contraction. The conserved domain of this protein possesses the binding activities to Ca(2+)-calmodulin, actin, tropomyosin, myosin, and phospholipids.	2221667
CD44	11p13	Yes	No	No	The protein encoded by this gene is a cell-surface glycoprotein involved in cell-cell interactions, cell adhesion and migration. It is a receptor for hyaluronic acid (HA) and can also interact with other ligands, such as osteopontin, collagens, and matrix metalloproteinases (MMPs).	1537855;9893744
COBLL1	2q24.3	No	Yes	No	COBLL1, as an important factor that contributes to prostate cancer progression by stimulating androgen receptor signaling and modulating cell morphology. And a common nonsynonymous variant (rs7607980) in the COBLL1 gene to be associated with lower insulin resistance.	22581228;29686105
COL1A1	17q21.33	No	Yes	No	This gene encodes the pro-alpha1 chains of type I collagen whose triple helix comprises two alpha1 chains and one alpha2 chain. Aberrant expression of COL1A1 has been implicated in some cancers.	14623400;20386646;24552139;16707423
EGF	4q25	Yes	Yes	No	Epidermal growth factor (EGF) plays an important role in regulating cell proliferation, differentiation, and vascular production by binding to specific epidermal grow factor receptor. EGF is located on chromosome 4. There is a correlation between the functional polymorphism of 61 A/G locus and susceptibility of various malignant tumors, such as gastric cancer, liver cancer, colorectal cancer, and…	29751136;29462254;25729328;25729328;25927412;30633190
FGA	4q31.3	Yes	No	No	This gene encodes the alpha subunit of the coagulation factor fibrinogen, which is a component of the blood clot.	24093963
FYN	6q21	Yes	No	No	Fyn is non-receptor tyrosine kinase that drive malignancy in various cancers. Fyn has also been suggested to be an effector of epidermal growth factor receptor (EGFR) signaling,and it is recognized as a potential therapeutic target.	18339867;19690143;21480388;19934324
GAPDH	12p13.31	Yes	No	No	This gene encodes a member of the glyceraldehyde-3-phosphate dehydrogenase protein family. It has been confirmed that GAPDH, when it accumulates in mitochondria to alter the permeabilization of the mitochondrial membrane, has the ability to induce cell apoptosis and can thus be considered a proapoptotic factor. Furthermore, oxidative GAPDH plays an apparent role in AD-related apoptotic cell death…	17072346;20164570;8790435;8764381
GRIA2	4q32.1	Yes	No	No	GRIA2 is a subtype of the glutamate AMPA receptor and is also the most abundant glutamate receptor in the central nervous system.	9932376
GYPE	4q31.21	No	Yes	No	The protein encoded by this gene is a sialoglycoprotein and a type I membrane protein. This gene is a member of a gene family with GPA and GPB genes. This encoded protein might carry the M blood group antigen.	2249783;7521873;1591491
HM13	20q11.21	No	Yes	No	The signal peptide peptidase (SPP), encoded by HM13, is a member of the intramembrane cleaving proteases involved in leader peptide remnant release from the endoplasmic reticulum membrane. This activity is required to generate signal sequence-derived human lymphocyte antigen-E epitopes that are recognized by the immune system.	9368774;16738546
ITGB1	10p11.22	Yes	No	No	The β1-integrin (ITGB1) plays a crucial role in breast cancer and melanoma cell lines, forming a resistant state against cytostatic drugs when cells bind to ECM components. β1 integrins are essential for EC sensing of force direction since they were activated by unidirectional force to drive EC alignment, but were not activated by bidirectional force. The β1 integrins are α/β heterodimeric membra…	30563275;28926938;31076511;30195153
JUN	1p32.1	Yes	No	No	The AP-1 complex is composed of dimers between the Jun (c-Jun, JunB, and JunD) and Fos family members (c-Fos, FosB, Fra-1, Fra-2) or other basic region-leucine zipper (bZIP)-containing proteins. The c-Jun transcription factor is a major component of the AP-l complex, which plays a role in growth and differentiation. C-Jun transcription is further stimulated by its own gene product.	15564374;3142689
LEP	7q32.1	Yes	No	No	Leptin (LEP) is a peptide hormone discovered in 1994, and named for the Greek word leptos, which means “thin”. The LEP gene is located on chromosome 7. It encodes a 167 amino acid peptide with a molecular weight of 16 kD. LEP is predominantly secreted in white adipose tissue, and functions by binding to the leptin receptor (LEPR). In recent years, LEP has been found to regulate energy balance in …	7984236;25305050;21791620;25156686
LOC105372762	21q21.3	No	Yes	No	No	No
LOC105374042	3q13.2	No	Yes	No	No	No
MYLK3	16q11.2	No	Yes	No	Phosphorylation of cardiac myosin heavy chains (see MYH7B, MIM 609928) and light chains (see MYL2, MIM 160781) by a kinase, such as MYLK3, potentiates the force and rate of cross-bridge recruitment in cardiac myocytes.	18202317
NCAM1	11q23.2	Yes	No	No	NCAM1 belongs to the immunoglobulin superfamily of adhesion molecules. In human hematopoiesis, CD56, also known as neural cell adhesion molecule 1 (NCAM1) is highly expressed in natural killer (NK) cells. In addition, NCAM1 expression was found in rare subsets of T and B lymphocytes, dendritic cells, and neural or mesenchymal stem cells. Moreover, NCAM1 is transiently, but extensively, expressed …	18650461;28791027;17029752;27528376;8700854;3576199
PLEK	2p14	Yes	No	No	Pleckstrin is a major substrate of protein kinase C (PKC) in platelets and leukocytes, where it is expressed at high levels.	169298;2317454
RHOA	3p21.31	Yes	No	10799900; 17502338	The Rho family of small GTPases (RhoA, Rac1, and Cdc42) regulates a variety of important cell signaling and growth control pathways. In response to extracellular stimulation, activated Rho GTPases are involved in actin cytoskeletal reorganization, activation of transcription factors such as serum response factor (SRF)3or NF-κB, and cell cycle progression.	7888179;9438836;9308960;1643657;1643658;7536630;7600583;9042860;7652575;7565796
THCAT158	17q21.32	No	Yes	No	No	No
UNC13C	15q21.3	No	Yes	No	No	No

## Sheet: Table S6
Table S6. DEGs from EXP-Blood-HIV-Infection. Here, the cutoffs are P-value<0.05 and |logFC|>1.
Gene Symbol	adj P Val	P-value	t	B	logFC	Gene Title
CSTL1	0.0234	0.00197	-9.50328	-2.7676	-9.95431	cystatin like 1
SLC22A7	0.1	0.0134	-7.58972	-3.5468	-8.38068	solute carrier family 22 member 7
TBX4	0.143	0.0222	-5.97562	-3.60474	-6.59837	T-box 4
TGM5	0.147	0.0231	-5.86115	-3.6105	-6.47196	transglutaminase 5
ODF4	0.167	0.028	-5.33648	-3.64097	-5.89261	outer dense fiber of sperm tails 4
FBXO17	0.167	0.0281	-5.32419	-3.64177	-5.87904	F-box protein 17
PC	0.173	0.0296	-5.19559	-3.65048	-5.73705	pyruvate carboxylase
TOX3	0.0533	0.00577	-6.67605	-2.91976	-5.5199	TOX high mobility group box family member 3
MSL3	0.185	0.0326	-4.95529	-3.66827	-5.4717	male-specific lethal 3 homolog (Drosophila)
DLGAP4	0.199	0.0364	-4.68917	-3.69058	-5.17785	DLG associated protein 4
CHST6	0.204	0.038	-4.59346	-3.69937	-5.07217	carbohydrate sulfotransferase 6
OCLM	0.0619	0.00699	-6.26151	-2.95737	-5.0237	oculomedin
CXCL16	0.209	0.0393	-4.51633	-3.70676	-4.987	C-X-C motif chemokine ligand 16
TOMM20L	0.218	0.042	-4.36978	-3.72166	-4.82517	translocase of outer mitochondrial membrane 20 like
PGAM2	0.0671	0.00777	-6.04118	-2.97993	-4.7789	phosphoglycerate mutase 2
GPR88	0.221	0.0431	-4.31027	-3.72805	-4.75946	G protein-coupled receptor 88
MIR1179	0.205	0.0383	-2.99014	-3.45269	-4.67089	microRNA 1179
TRIM50	0.0883	0.0113	-5.31313	-3.07026	-4.24202	tripartite motif containing 50
PKD2L2	0.1	0.0135	-5.0068	-3.11722	-4.20822	polycystin 2 like 2, transient receptor potential cation channel
SLC8A2	0.11	0.0153	-4.79044	-3.15432	-4.17454	solute carrier family 8 member A2
FGF6	0.207	0.0389	-3.40783	-3.49966	-4.16229	fibroblast growth factor 6
C1orf210	0.214	0.0409	-3.34193	-3.52229	-4.10461	chromosome 1 open reading frame 210
RTBDN	0.0845	0.0106	-3.61823	-2.45169	-3.9233	retbindin
ING5	0.0293	0.00264	-5.40988	-1.77008	-3.49947	inhibitor of growth family member 5
CCDC183	0.0452	0.00464	-3.60977	-1.89684	-3.49397	coiled-coil domain containing 183
CYP4Z1	0.0953	0.0125	-3.30992	-2.60837	-3.31379	cytochrome P450 family 4 subfamily Z member 1
APBB1	0.235	0.0474	-2.58818	-3.58787	-3.26399	amyloid beta precursor protein binding family B member 1
PDX1	0.205	0.0382	-3.42909	-3.49251	-3.19375	pancreatic and duodenal homeobox 1
OLIG3	0.0818	0.0101	-3.95267	-2.72299	-3.17953	oligodendrocyte transcription factor 3
ACSM3	0.177	0.0305	-2.68854	-3.26994	-3.15489	acyl-CoA synthetase medium-chain family member 3
DOK4	0.198	0.0362	-2.81117	-3.42162	-3.12761	docking protein 4
GRXCR2	0.0714	0.00843	-3.8083	-2.28998	-3.11627	glutaredoxin and cysteine rich domain containing 2
LRSAM1	0.169	0.0287	-3.82056	-3.37273	-3.08148	leucine rich repeat and sterile alpha motif containing 1
ASPH	0.217	0.0419	-2.32713	-3.65469	-3.07114	aspartate beta-hydroxylase
AMPD2	0.144	0.0226	-2.68598	-3.13662	-3.0367	adenosine monophosphate deaminase 2
GABRA4	0.229	0.0454	-3.20916	-3.57004	-3.02178	gamma-aminobutyric acid type A receptor alpha4 subunit
PAPLN	0.0614	0.00691	-3.97687	-2.15264	-2.95391	papilin, proteoglycan like sulfated glycoprotein
EFCAB10	0.204	0.038	-3.43818	-3.48947	-2.80412	EF-hand calcium binding domain 10
PTPN13	0.0399	0.00394	-3.43797	-1.74943	-2.76708	protein tyrosine phosphatase, non-receptor type 13
PLPPR5	0.221	0.043	-3.27712	-3.54523	-2.74987	phospholipid phosphatase related 5
SLC25A53	0.201	0.037	-2.55634	-3.42492	-2.65761	solute carrier family 25 member 53
FAM71E2	0.177	0.0307	-2.39996	-3.55084	-2.58541	family with sequence similarity 71 member E2
MIR609	0.239	0.0485	-2.19244	-3.86101	-2.56985	microRNA 609
CDH2	0.0205	0.00166	-3.68842	-1.07485	-2.53796	cadherin 2
SLCO6A1	0.229	0.0455	-3.20764	-3.5706	-2.53734	solute carrier organic anion transporter family member 6A1
CEMP1	0.123	0.0179	-3.7861	-3.06725	-2.53663	cementum protein 1
DPH3P1	0.124	0.0181	-2.81234	-2.95689	-2.5236	diphthamide biosynthesis 3 pseudogene 1
MIR211	0.231	0.0462	-2.3482	-3.65281	-2.51099	microRNA 211
P3H4	0.0878	0.0112	-3.3881	-2.52937	-2.48374	prolyl 3-hydroxylase family member 4 (non-enzymatic)
SNORD117	0.0783	0.00954	-2.82582	-2.74738	-2.44124	small nucleolar RNA, C/D box 117
OSBP2	0.000863	2.59e-05	-4.66296	2.40201	-2.43189	oxysterol binding protein 2
RFX2	0.0122	0.000831	-3.75762	-0.611414	-2.41205	regulatory factor X2
KIAA1211L	0.169	0.0286	-2.30294	-3.84271	-2.40795	KIAA1211 like
EFNA1	0.192	0.0344	-2.44066	-3.47074	-2.38987	ephrin A1
SNURF	0.0371	0.00358	-3.53648	-1.64759	-2.3711	SNRPN upstream reading frame
MIR450A2	0.0377	0.00366	-3.23211	-1.89401	-2.33089	microRNA 450a-2
MIR129-1	0.131	0.0196	-2.54684	-3.28554	-2.31171	microRNA 129-1
MXI1	0.000592	1.56e-05	-4.86556	2.91945	-2.29719	MAX interactor 1, dimerization protein
RAB3IL1	0.0127	0.000881	-3.56233	-0.895573	-2.28021	RAB3A interacting protein like 1
OR7C2	0.113	0.016	-2.79526	-2.88627	-2.26761	olfactory receptor family 7 subfamily C member 2
FFAR1	0.0505	0.00537	-3.24547	-2.04029	-2.265	free fatty acid receptor 1
NFIX	0.00114	3.79e-05	-4.64463	2.11524	-2.25804	nuclear factor I X
PNRC1	0.0266	0.00233	-3.45822	-1.43595	-2.25387	proline rich nuclear receptor coactivator 1
NUDCD1	0.211	0.0401	-2.94606	-3.47759	-2.24653	NudC domain containing 1
TSNAXIP1	0.232	0.0465	-2.29988	-3.68549	-2.22152	translin associated factor X interacting protein 1
AFF3	0.00021	3.63e-06	-5.409	4.34363	-2.21417	AF4/FMR2 family member 3
PDZK1IP1	0.000616	1.65e-05	-4.79778	2.82846	-2.20744	PDZK1 interacting protein 1
PVALB	0.00661	0.000378	-3.8642	-0.082624	-2.20272	parvalbumin
NUDT4P1	0.124	0.0181	-2.58329	-3.23813	-2.1919	nudix hydrolase 4 pseudogene 1
ENDOV	0.211	0.0398	-2.32575	-3.6159	-2.19086	endonuclease V
GAS7	0.208	0.0391	-2.51999	-3.46185	-2.17764	growth arrest specific 7
RBMY1J	0.153	0.0246	-2.68638	-3.17302	-2.17568	RNA binding motif protein, Y-linked, family 1, member J
GAGE6	0.175	0.03	-2.45679	-3.45385	-2.17256	G antigen 6
SCART1	0.0761	0.00919	-2.88066	-2.65023	-2.1529	scavenger receptor protein family member
PKIG	0.0811	0.01	-3.00413	-2.5471	-2.13296	protein kinase (cAMP-dependent, catalytic) inhibitor gamma
HRK	0.0204	0.00164	-3.37061	-1.43578	-2.12542	harakiri, BCL2 interacting protein
TCP11L2	0.00471	0.000247	-4.06671	0.385459	-2.12269	t-complex 11 like 2
MS4A8	0.0679	0.00788	-4.2028	-2.34898	-2.11853	membrane spanning 4-domains A8
OR1N1	0.089	0.0114	-3.24643	-2.51318	-2.11098	olfactory receptor family 1 subfamily N member 1
MIR518F	0.167	0.028	-2.85718	-3.17072	-2.10623	microRNA 518f
HIPK3	0.00793	0.000478	-3.86188	-0.199742	-2.10271	homeodomain interacting protein kinase 3
MIR595	0.0787	0.00961	-2.82278	-2.69492	-2.06539	microRNA 595
IKBKAP	0.106	0.0146	-2.78173	-2.90052	-2.05847	inhibitor of kappa light polypeptide gene enhancer in B-cells, kinase complex-associated protein
CCDC74A	0.0649	0.00745	-2.95911	-2.4654	-2.05169	coiled-coil domain containing 74A
ARMS2	0.0173	0.00131	-3.63518	-0.977105	-2.04141	age-related maculopathy susceptibility 2
PCDHGA3	0.0209	0.0017	-3.5126	-1.21813	-2.03924	protocadherin gamma subfamily A, 3
RORA	0.0512	0.00547	-3.0938	-2.20359	-2.03754	RAR related orphan receptor A
SFTA3	0.0874	0.0111	-2.78107	-2.83914	-2.02982	surfactant associated 3
SMURF1	0.157	0.0256	-2.57389	-3.28641	-2.01443	SMAD specific E3 ubiquitin protein ligase 1
OR2W3	0.000566	1.46e-05	-4.834	2.94372	-1.95999	olfactory receptor family 2 subfamily W member 3
MTUS1	0.119	0.0172	-2.8439	-2.9107	-1.94826	microtubule associated tumor suppressor 1
TEKT4	0.0759	0.00915	-2.82377	-2.73948	-1.94029	tektin 4
NTN3	0.12	0.0174	-2.50005	-3.47807	-1.93731	netrin 3
RNF182	0.0896	0.0116	-2.63731	-3.23003	-1.93058	ring finger protein 182
LOC100130452	0.147	0.0231	-2.46983	-3.40525	-1.93025	uncharacterized LOC100130452
C2orf40	0.0706	0.00831	-2.80183	-2.82722	-1.91113	chromosome 2 open reading frame 40
ICAM4	0.00323	0.000147	-4.22848	0.855615	-1.91074	intercellular adhesion molecule 4 (Landsteiner-Wiener blood group)
GSC2	0.0519	0.00557	-3.05604	-2.26505	-1.90032	goosecoid homeobox 2
TTC25	0.0156	0.00114	-3.52601	-1.05224	-1.89647	tetratricopeptide repeat domain 25
TNS1	0.000687	1.94e-05	-4.74995	2.67672	-1.89627	tensin 1
LINC00293	0.219	0.0423	-2.2168	-3.84622	-1.88207	long intergenic non-protein coding RNA 293
CDHR4	0.227	0.0448	-2.32275	-3.65483	-1.88055	cadherin related family member 4
ERV3-1	0.221	0.0431	-2.1221	-4.16338	-1.87309	endogenous retrovirus group 3 member 1
GATA2	0.00481	0.000252	-4.03618	0.34699	-1.86844	GATA binding protein 2
COL11A2	0.0682	0.00792	-2.83191	-2.75278	-1.86348	collagen type XI alpha 2 chain
ZMYM6	0.18	0.0313	-2.3138	-3.70915	-1.85605	zinc finger MYM-type containing 6
SNORA30	0.111	0.0155	-2.58844	-3.24814	-1.8376	small nucleolar RNA, H/ACA box 30
PLIN5	0.0596	0.00665	-2.91501	-2.5435	-1.83572	perilipin 5
CAP2	0.0985	0.0131	-2.67788	-3.00617	-1.83474	CAP, adenylate cyclase-associated protein, 2 (yeast)
CNTFR	0.212	0.0403	-2.72111	-3.48762	-1.82668	ciliary neurotrophic factor receptor
TUBB2A	0.0294	0.00265	-3.17368	-1.9271	-1.82544	tubulin beta 2A class IIa
FUNDC2	0.212	0.0404	-2.71939	-3.41983	-1.82406	FUN14 domain containing 2
SOX6	0.15	0.0239	-2.39793	-3.5783	-1.82357	SRY-box 6
SELENBP1	0.0104	0.000681	-3.63699	-0.672658	-1.82242	selenium binding protein 1
OR4C3	0.0997	0.0133	-2.85691	-2.75382	-1.81973	olfactory receptor family 4 subfamily C member 3
2020-03-08	0.00027	5.29e-06	-5.1347	3.91028	-1.81268	membrane associated ring-CH-type finger 8
EPB42	0.00467	0.000243	-3.9709	0.289147	-1.77933	erythrocyte membrane protein band 4.2
ARHGAP36	0.0738	0.00881	-3.16677	-2.37462	-1.77284	Rho GTPase activating protein 36
ANKUB1	0.0691	0.00808	-2.82957	-2.76071	-1.7707	ankyrin repeat and ubiquitin domain containing 1
TAS2R40	0.193	0.0347	-2.2433	-3.86347	-1.76959	taste 2 receptor member 40
TMOD1	0.00198	7.84e-05	-4.32536	1.35373	-1.7681	tropomodulin 1
RSPH10B	0.0487	0.00512	-2.97539	-2.43047	-1.76248	radial spoke head 10 homolog B
DPP6	0.0826	0.0103	-2.77457	-2.82486	-1.74725	dipeptidyl peptidase like 6
IL1R2	0.197	0.036	-2.17323	-4.17786	-1.7392	interleukin 1 receptor type 2
SLC4A1	0.00678	0.000391	-3.81848	-0.155261	-1.7382	solute carrier family 4 member 1 (Diego blood group)
FOXP3	0.239	0.0485	-2.08273	-4.08851	-1.73522	forkhead box P3
PLEK2	0.000399	8.86e-06	-4.98251	3.41901	-1.72522	pleckstrin 2
SSPO	0.0346	0.00326	-3.12392	-2.06785	-1.71871	SCO-spondin
KRTAP16-1	0.159	0.0261	-2.44856	-3.47001	-1.71609	keratin associated protein 16-1
DHRS7C	0.0804	0.00987	-2.76748	-2.84382	-1.70321	dehydrogenase/reductase 7C
RPGRIP1	0.00179	6.83e-05	-4.38632	1.49939	-1.70143	retinitis pigmentosa GTPase regulator interacting protein 1
UBD	0.0723	0.00859	-2.79927	-2.79509	-1.69818	ubiquitin D
KRT1	0.0266	0.00233	-3.21867	-1.80986	-1.69641	keratin 1
HAS2	0.139	0.0214	-2.5464	-3.28565	-1.68491	hyaluronan synthase 2
MIR569	0.15	0.0238	-2.36512	-3.71569	-1.66977	microRNA 569
TRIM3	0.0106	0.000692	-3.82763	-0.430152	-1.66501	tripartite motif containing 3
NFIA	0.011	0.00073	-3.69181	-0.62707	-1.66264	nuclear factor I A
FAM210B	0.000423	9.77e-06	-4.95376	3.32667	-1.66076	family with sequence similarity 210 member B
EFR3B	0.215	0.0411	-2.18969	-3.86472	-1.66006	EFR3 homolog B
ANO9	0.00751	0.000446	-3.80981	-0.235623	-1.65368	anoctamin 9
PBX1	0.0634	0.00721	-2.8433	-2.74085	-1.64159	PBX homeobox 1
CCDC172	0.192	0.0344	-2.24751	-3.85584	-1.6344	coiled-coil domain containing 172
LOC728024	0.116	0.0165	-2.56347	-3.25231	-1.63233	chromosome X open reading frame 56 pseudogene
SESN3	0.00147	5.27e-05	-4.44723	1.72866	-1.63139	sestrin 3
CHRFAM7A	0.149	0.0235	-2.44075	-3.50877	-1.61866	CHRNA7 (exons 5-10) and FAM7A (exons A-E) fusion
EPHB4	0.101	0.0135	-2.61874	-3.22006	-1.61866	EPH receptor B4
CYP2S1	0.136	0.0207	-2.54748	-3.29264	-1.6143	cytochrome P450 family 2 subfamily S member 1
CACNA2D3	0.123	0.018	-2.48261	-3.53121	-1.61409	calcium voltage-gated channel auxiliary subunit alpha2delta 3
BRWD3	0.0983	0.0131	-2.60719	-3.24424	-1.59447	bromodomain and WD repeat domain containing 3
MIR331	0.194	0.035	-2.22909	-3.94562	-1.59174	microRNA 331
MICALCL	0.00128	4.42e-05	-4.50077	1.89465	-1.59166	MICAL C-terminal like
LRRC75A	0.00409	0.000202	-4.08859	0.527816	-1.58778	leucine rich repeat containing 75A
MIR668	0.203	0.0375	-2.2266	-3.89611	-1.58295	microRNA 668
SLC45A3	0.0183	0.00142	-3.41073	-1.31123	-1.58172	solute carrier family 45 member 3
MPZL1	0.000521	1.31e-05	-4.86552	3.04423	-1.57647	myelin protein zero like 1
SNORD8	0.00241	0.000101	-4.28369	1.14927	-1.56931	small nucleolar RNA, C/D box 8
RUNDC3A	0.0806	0.00991	-2.69529	-3.09998	-1.56883	RUN domain containing 3A
ADH1C	0.109	0.0151	-2.55621	-3.35165	-1.56237	alcohol dehydrogenase 1C (class I), gamma polypeptide
FECH	0.000914	2.79e-05	-4.64016	2.3303	-1.55638	ferrochelatase
KIF5C	0.151	0.024	-2.33613	-3.88894	-1.5523	kinesin family member 5C
ANKRD13D	0.0243	0.00207	-3.33304	-1.54051	-1.54589	ankyrin repeat domain 13D
MEG3	0.112	0.0156	-2.55321	-3.35916	-1.54437	maternally expressed 3 (non-protein coding)
KEL	0.0166	0.00124	-3.46379	-1.17635	-1.54412	Kell blood group, metallo-endopeptidase
ACVR2B-AS1	0.0977	0.0129	-2.90911	-2.72292	-1.544	ACVR2B antisense RNA 1
MFHAS1	0.00187	7.29e-05	-4.36618	1.43828	-1.5393	malignant fibrous histiocytoma amplified sequence 1
SPANXN3	0.0927	0.0121	-2.70492	-2.98676	-1.53495	SPANX family member N3
KATNAL2	0.151	0.0241	-2.39348	-3.58688	-1.52884	katanin catalytic subunit A1 like 2
KRT39	0.225	0.0442	-2.15385	-4.00159	-1.51973	keratin 39
EXOC3L1	0.223	0.0435	-2.12203	-4.13091	-1.51695	exocyst complex component 3 like 1
HEMGN	0.00365	0.000173	-4.07917	0.609963	-1.51658	hemogen
OSBPL6	0.0841	0.0105	-2.74071	-2.93073	-1.51356	oxysterol binding protein like 6
TMEM215	0.131	0.0195	-2.49424	-3.36627	-1.5135	transmembrane protein 215
BPIFA1	0.133	0.02	-2.44716	-3.54593	-1.5128	BPI fold containing family A member 1
GPRASP2	0.121	0.0175	-2.54221	-3.34371	-1.50327	G protein-coupled receptor associated sorting protein 2
ZNF551	0.212	0.0404	-2.1523	-4.08188	-1.50254	zinc finger protein 551
LOC441455	0.000589	1.55e-05	-4.81714	2.89003	-1.50216	makorin ring finger protein 1 pseudogene
PTPRE	0.119	0.017	-2.57948	-3.2447	-1.49557	protein tyrosine phosphatase, receptor type E
KRT19	0.0853	0.0108	-2.68166	-3.10317	-1.49512	keratin 19
FRG2B	0.198	0.0362	-2.19647	-4.03738	-1.49453	FSHD region gene 2 family member B
TDGF1P3	0.185	0.0328	-2.22803	-4.01102	-1.49396	teratocarcinoma-derived growth factor 1 pseudogene 3
CDV3	0.127	0.0189	-2.56453	-3.27325	-1.48987	CDV3 homolog
AKAP12	0.0449	0.00459	-3.05444	-2.2058	-1.48845	A-kinase anchoring protein 12
FCHO2	0.00188	7.34e-05	-4.36406	1.43185	-1.48226	FCH domain only 2
ALPL	0.00583	0.000322	-3.88106	0.026137	-1.48185	alkaline phosphatase, liver/bone/kidney
CERS4	0.214	0.0409	-2.1649	-3.90425	-1.48033	ceramide synthase 4
DPCD	0.019	0.00149	-3.37484	-1.39496	-1.47713	deleted in primary ciliary dyskinesia homolog (mouse)
MIR623	0.23	0.0458	-2.08602	-4.21148	-1.47043	microRNA 623
PLEKHG6	0.131	0.0195	-2.44753	-3.58034	-1.46918	pleckstrin homology and RhoGEF domain containing G6
LGALS3	0.000114	1.53e-06	-5.49646	5.09226	-1.46684	lectin, galactoside binding soluble 3
GYPB	0.105	0.0144	-2.54646	-3.43806	-1.46648	glycophorin B (MNS blood group)
ACVR1B	0.24	0.0491	-2.44479	-3.60208	-1.46153	activin A receptor type 1B
LRRN4	0.241	0.0493	-2.10698	-3.95655	-1.46143	leucine rich repeat neuronal 4
TBCEL	0.0846	0.0106	-2.69027	-3.08227	-1.45998	tubulin folding cofactor E like
MBD3L3	0.0806	0.00994	-2.8318	-2.75373	-1.45944	methyl-CpG binding domain protein 3 like 3
TREM1	0.011	0.000723	-3.61714	-0.728406	-1.45786	triggering receptor expressed on myeloid cells 1
RAET1K	0.0624	0.00705	-2.92379	-2.53309	-1.45717	retinoic acid early transcript 1K pseudogene
SLC17A7	0.11	0.0153	-2.97546	-2.77614	-1.45323	solute carrier family 17 member 7
LCN1	0.118	0.017	-2.47997	-3.54441	-1.45315	lipocalin 1
SLC6A8	0.0332	0.00309	-3.12638	-2.05337	-1.45132	solute carrier family 6 member 8
PIP4K2A	0.000866	2.6e-05	-4.66144	2.39722	-1.45067	phosphatidylinositol-5-phosphate 4-kinase type 2 alpha
TRIM10	0.0118	0.000798	-3.58974	-0.812392	-1.45043	tripartite motif containing 10
PCDHB16	0.0749	0.00898	-2.7707	-2.89075	-1.44987	protocadherin beta 16
OR5P2	0.0653	0.00751	-2.8474	-2.70967	-1.44603	olfactory receptor family 5 subfamily P member 2
ARHGAP24	0.000761	2.2e-05	-4.71152	2.55513	-1.44568	Rho GTPase activating protein 24
SERPINI1	0.229	0.0453	-2.21128	-3.80506	-1.4453	serpin family I member 1
STRADB	0.00337	0.000156	-4.11218	0.708561	-1.43782	STE20-related kinase adaptor beta
C8orf88	0.0363	0.00348	-3.11052	-2.09145	-1.42995	chromosome 8 open reading frame 88
SYT15	0.000467	1.13e-05	-4.9104	3.1877	-1.42694	synaptotagmin 15
ACER1	0.0927	0.0121	-2.68273	-3.0406	-1.42231	alkaline ceramidase 1
AEBP1	0.0423	0.00425	-3.00768	-2.35139	-1.42226	AE binding protein 1
ESPN	0.0741	0.00886	-2.74479	-2.97398	-1.42172	espin
FBXO7	0.00275	0.00012	-4.19415	0.954939	-1.42084	F-box protein 7
SCARNA21	0.00439	0.000223	-4.01275	0.385087	-1.41723	small Cajal body-specific RNA 21
HDC	0.00429	0.000215	-4.01081	0.406921	-1.41723	histidine decarboxylase
CCDC103	0.15	0.0238	-2.40061	-3.59454	-1.4166	coiled-coil domain containing 103
GPR146	0.000303	6.1e-06	-5.09242	3.77339	-1.41524	G protein-coupled receptor 146
ALAS2	0.0262	0.00227	-3.23131	-1.77983	-1.41148	5'-aminolevulinate synthase 2
ADGRE4P	0.0606	0.00679	-2.8403	-2.76028	-1.40971	adhesion G protein-coupled receptor E4, pseudogene
SNORD48	0.00424	0.000212	-4.21031	0.621651	-1.40467	small nucleolar RNA, C/D box 48
GLIS3	0.132	0.0198	-2.43518	-3.62364	-1.40444	GLIS family zinc finger 3
FAM229B	0.208	0.0389	-2.15018	-4.14598	-1.40413	family with sequence similarity 229 member B
CA1	0.00575	0.000317	-3.88661	0.042321	-1.40371	carbonic anhydrase 1
MFSD8	0.224	0.0437	-2.12317	-4.08524	-1.40257	major facilitator superfamily domain containing 8
RCOR1	0.208	0.0391	-2.45479	-3.51527	-1.39661	REST corepressor 1
CCDC68	0.0688	0.00803	-2.92607	-2.5578	-1.39574	coiled-coil domain containing 68
VWCE	0.028	0.00249	-3.22775	-1.80222	-1.39333	von Willebrand factor C and EGF domains
OR4N2	0.0785	0.00958	-2.73196	-2.97938	-1.38774	olfactory receptor family 4 subfamily N member 2
GPSM1	0.239	0.0488	-2.10409	-4.08584	-1.38719	G-protein signaling modulator 1
ACSL4	0.223	0.0436	-2.12042	-4.11651	-1.38594	acyl-CoA synthetase long-chain family member 4
IFRD1	0.000959	2.99e-05	-4.65224	2.288	-1.38402	interferon related developmental regulator 1
KRTAP2-2	0.229	0.0453	-2.1068	-4.11417	-1.38216	keratin associated protein 2-2
XKR3	0.157	0.0255	-2.3496	-3.76495	-1.38185	XK related 3
NECAB2	0.0481	0.00503	-2.97754	-2.41729	-1.37808	N-terminal EF-hand calcium binding protein 2
HHLA3	0.0268	0.00235	-3.2473	-1.73412	-1.37746	HERV-H LTR-associating 3
LOC105372672	0.0664	0.00766	-2.80095	-2.83293	-1.376	uncharacterized LOC105372672
HAGH	0.0043	0.000216	-4.00921	0.402211	-1.37501	hydroxyacylglutathione hydrolase
NR3C2	0.00212	8.54e-05	-4.32632	1.29719	-1.37246	nuclear receptor subfamily 3 group C member 2
KIAA1324L	0.135	0.0205	-2.50355	-3.37825	-1.37182	KIAA1324 like
MIR1203	0.063	0.00716	-2.91727	-2.5472	-1.37122	microRNA 1203
MIR1238	0.176	0.0304	-2.33827	-3.64121	-1.36997	microRNA 1238
CTSE	0.0989	0.0132	-2.57607	-3.3767	-1.36852	cathepsin E
KLF1	0.0347	0.00327	-3.0986	-2.1204	-1.36623	Kruppel like factor 1
MBNL3	0.000781	2.29e-05	-4.69946	2.51708	-1.36359	muscleblind like splicing regulator 3
DTNA	0.222	0.0433	-2.08897	-4.32854	-1.3613	dystrobrevin alpha
FAXDC2	0.00101	3.18e-05	-4.60066	2.20637	-1.36039	fatty acid hydroxylase domain containing 2
PDE8A	0.0112	0.000747	-3.62982	-0.725584	-1.35783	phosphodiesterase 8A
ARSH	0.201	0.037	-2.28597	-3.67671	-1.35718	arylsulfatase family member H
TIAM2	0.0634	0.00722	-2.81706	-2.81556	-1.35344	T-cell lymphoma invasion and metastasis 2
OR51I2	0.134	0.0203	-2.45406	-3.52603	-1.35252	olfactory receptor family 51 subfamily I member 2
GYPE	0.0838	0.0105	-2.67145	-3.15648	-1.34192	glycophorin E (MNS blood group)
KIAA1324	0.0446	0.00455	-2.98596	-2.40624	-1.34063	KIAA1324
BICDL1	0.233	0.0467	-2.09198	-4.17774	-1.33898	BICD family like cargo adaptor 1
PGM5	0.00435	0.00022	-4.00284	0.383377	-1.33834	phosphoglucomutase 5
DDX42	0.129	0.0193	-2.43868	-3.62459	-1.33819	DEAD-box helicase 42
DPEP3	0.00103	3.28e-05	-4.5918	2.17861	-1.33658	dipeptidase 3
OR56A3	0.19	0.0341	-2.20783	-4.02412	-1.33446	olfactory receptor family 56 subfamily A member 3
TESC	0.00622	0.000351	-3.8533	-0.054523	-1.33407	tescalcin
TDRG1	0.0495	0.00522	-3.00412	-2.34802	-1.33384	testis development related 1 (non-protein coding)
CYCSP52	0.19	0.0339	-2.23817	-3.91914	-1.3325	cytochrome c, somatic pseudogene 52
FGF7P3	0.12	0.0173	-2.51993	-3.4146	-1.32924	fibroblast growth factor 7 pseudogene 3
XYLT1	0.0647	0.00742	-2.8065	-2.8197	-1.32625	xylosyltransferase 1
LINC00926	0.00259	0.000111	-4.21746	1.02541	-1.32196	long intergenic non-protein coding RNA 926
ONECUT2	0.081	0.01	-2.72264	-2.98863	-1.32181	one cut homeobox 2
CLDN18	0.135	0.0204	-2.42173	-3.65159	-1.31649	claudin 18
OR1F1	0.112	0.0158	-2.52954	-3.42433	-1.31465	olfactory receptor family 1 subfamily F member 1
TMCC2	0.0882	0.0113	-2.63862	-3.2225	-1.31449	transmembrane and coiled-coil domain family 2
ADAM28	0.197	0.0358	-2.24208	-3.87874	-1.31372	ADAM metallopeptidase domain 28
SLC25A16	0.241	0.0493	-2.44092	-3.60341	-1.31321	solute carrier family 25 member 16
KLHL38	0.19	0.0341	-2.2912	-3.76233	-1.31202	kelch like family member 38
SRRD	0.000243	4.51e-06	-5.18142	4.06189	-1.3111	SRR1 domain containing
IL1RAP	3.75e-05	2.98e-07	-5.96763	6.65315	-1.30825	interleukin 1 receptor accessory protein
C5AR2	0.0804	0.00988	-2.69122	-3.11261	-1.30692	complement component 5a receptor 2
AADACP1	0.152	0.0242	-2.36844	-3.70215	-1.30683	arylacetamide deacetylase pseudogene 1
NELL2	1.45e-06	1.83e-09	-7.42414	11.5183	-1.30492	neural EGFL like 2
OR4C12	0.132	0.0198	-2.43887	-3.58625	-1.30467	olfactory receptor family 4 subfamily C member 12
SNCA	0.00336	0.000155	-4.11334	0.71203	-1.30461	synuclein alpha
PRSS53	0.0237	0.002	-3.29452	-1.62203	-1.30422	protease, serine 53
BRD4	0.0194	0.00153	-3.36808	-1.41775	-1.30358	bromodomain containing 4
LOC100134368	0.194	0.0351	-2.18344	-4.12253	-1.30349	uncharacterized LOC100134368
MIR1231	0.195	0.0353	-2.2423	-3.88688	-1.30306	microRNA 1231
VCX2	0.14	0.0217	-2.52473	-3.3171	-1.30179	variable charge, X-linked 2
KRTAP25-1	0.185	0.0326	-2.32416	-3.68642	-1.30031	keratin associated protein 25-1
RAE1	0.201	0.0371	-2.19275	-4.03004	-1.3001	ribonucleic acid export 1
SEC31B	0.134	0.0202	-2.41412	-3.71413	-1.29984	SEC31 homolog B, COPII coat complex component
ABCC13	0.0486	0.0051	-2.9722	-2.43739	-1.299	ATP binding cassette subfamily C member 13 (pseudogene)
TSPAN5	0.00416	0.000207	-4.02289	0.442682	-1.29843	tetraspanin 5
OR10H5	0.106	0.0145	-2.67585	-3.06071	-1.29467	olfactory receptor family 10 subfamily H member 5
SPECC1	0.00278	0.000122	-4.20613	0.956707	-1.29174	sperm antigen with calponin homology and coiled-coil domains 1
CDRT1	0.0404	0.00401	-3.0574	-2.21198	-1.2884	CMT1A duplicated region transcript 1
BLVRB	0.00349	0.000163	-4.09766	0.665141	-1.28649	biliverdin reductase B
HBA2	0.193	0.0349	-2.17166	-4.22872	-1.28638	hemoglobin subunit alpha 2
AP2A1	0.000279	5.51e-06	-5.12232	3.87017	-1.28569	adaptor related protein complex 2 alpha 1 subunit
ZNF790	0.218	0.042	-2.13439	-4.11433	-1.28323	zinc finger protein 790
RHCE	0.0883	0.0113	-2.68652	-3.07832	-1.27939	Rh blood group CcEe antigens
SLC6A10P	0.0197	0.00156	-3.35756	-1.44144	-1.27904	solute carrier family 6 member 10, pseudogene
VAPA	0.0221	0.00184	-3.31068	-1.57485	-1.27752	VAMP associated protein A
SPOCD1	0.0761	0.00918	-2.73404	-2.9757	-1.27717	SPOC domain containing 1
ALDH1B1	0.108	0.0148	-2.55865	-3.33371	-1.27353	aldehyde dehydrogenase 1 family member B1
CD40LG	0.00091	2.77e-05	-4.65272	2.34389	-1.27044	CD40 ligand
ITGA6	0.0633	0.0072	-2.83551	-2.75224	-1.27008	integrin subunit alpha 6
ZNF574	0.213	0.0405	-2.20622	-3.90485	-1.27005	zinc finger protein 574
MAP2K3	7.28e-05	7.79e-07	-5.69112	5.7348	-1.26912	mitogen-activated protein kinase kinase 3
ICAM5	0.106	0.0145	-2.55749	-3.36817	-1.26855	intercellular adhesion molecule 5
MAGEC2	0.185	0.0327	-2.22133	-4.02255	-1.26847	MAGE family member C2
KCNA6	0.205	0.0382	-2.18337	-4.003	-1.26791	potassium voltage-gated channel subfamily A member 6
EFHC2	0.0117	0.000789	-3.64723	-0.721686	-1.26562	EF-hand domain containing 2
PROS1	0.0138	0.000968	-3.52007	-0.998633	-1.26493	protein S (alpha)
ARGFXP2	0.193	0.0348	-2.20162	-4.04891	-1.26429	arginine-fifty homeobox pseudogene 2
FCER1A	0.000387	8.51e-06	-4.99453	3.45764	-1.26408	Fc fragment of IgE receptor Ia
CDC14A	0.0241	0.00205	-3.27235	-1.66663	-1.26323	cell division cycle 14A
EPHA1	0.000422	9.69e-06	-4.96867	3.34128	-1.26187	EPH receptor A1
LYPD2	0.0325	0.00301	-3.13961	-2.01293	-1.26135	LY6/PLAUR domain containing 2
UAP1L1	0.000244	4.54e-06	-5.20866	4.07039	-1.25999	UDP-N-acetylglucosamine pyrophosphorylase 1 like 1
MEGF6	0.00178	6.82e-05	-4.36854	1.48611	-1.25933	multiple EGF like domains 6
UMODL1	0.103	0.014	-2.64206	-3.11531	-1.2582	uromodulin like 1
TMEM88	0.241	0.0494	-2.0315	-4.42264	-1.25513	transmembrane protein 88
BLK	0.0385	0.00376	-3.04926	-2.24578	-1.25059	BLK proto-oncogene, Src family tyrosine kinase
SLC48A1	0.00101	3.17e-05	-4.60129	2.20833	-1.25053	solute carrier family 48 member 1
DBX2	0.205	0.0381	-2.16002	-4.14965	-1.24918	developing brain homeobox 2
KAZN	0.0878	0.0112	-2.64671	-3.20125	-1.24568	kazrin, periplakin interacting protein
LCE5A	0.029	0.00261	-3.21614	-1.79254	-1.24255	late cornified envelope 5A
CCDC116	0.0325	0.00301	-3.20156	-1.87062	-1.24181	coiled-coil domain containing 116
DPPA3	0.203	0.0376	-2.19036	-4.01905	-1.2416	developmental pluripotency associated 3
TREML3P	0.00283	0.000124	-4.18225	0.919038	-1.2386	triggering receptor expressed on myeloid cells like 3, pseudogene
HK1	0.226	0.0445	-2.15818	-3.97334	-1.23002	hexokinase 1
LRCH2	0.219	0.0424	-2.13367	-4.11002	-1.22947	leucine rich repeats and calponin homology domain containing 2
CELA1	0.0841	0.0105	-2.69048	-3.09661	-1.22888	chymotrypsin like elastase family member 1
SLC9A5	0.197	0.0358	-2.17867	-4.13726	-1.22851	solute carrier family 9 member A5
TRIM36	0.132	0.0199	-2.41845	-3.68786	-1.22772	tripartite motif containing 36
RAD21L1	0.0458	0.00472	-2.97623	-2.42174	-1.22552	RAD21 cohesin complex component like 1
RAET1E	0.152	0.0244	-2.37789	-3.65994	-1.22502	retinoic acid early transcript 1E
APBA2	0.0582	0.00645	-2.95102	-2.48511	-1.22445	amyloid beta precursor protein binding family A member 2
FABP1	0.0556	0.00609	-2.91393	-2.53809	-1.22313	fatty acid binding protein 1
DMTN	0.011	0.000726	-3.61613	-0.731245	-1.2216	dematin actin binding protein
LYPD6B	0.0966	0.0127	-2.68266	-3.01422	-1.22115	LY6/PLAUR domain containing 6B
ARID3C	0.127	0.0188	-2.45905	-3.54429	-1.2201	AT-rich interaction domain 3C
BCAP29	0.172	0.0293	-2.30553	-3.72629	-1.21923	B-cell receptor-associated protein 29
ARL4A	0.000498	1.23e-05	-4.88482	3.10587	-1.21851	ADP ribosylation factor like GTPase 4A
GATA1	0.0163	0.0012	-3.44661	-1.20031	-1.21836	GATA binding protein 1
MIR30D	0.141	0.0218	-2.48582	-3.37141	-1.21817	microRNA 30d
ORM1	0.113	0.016	-2.50371	-3.52158	-1.21411	orosomucoid 1
BCL2L1	0.00224	9.15e-05	-4.27764	1.20809	-1.21223	BCL2 like 1
HHLA1	0.208	0.0391	-2.29018	-3.72265	-1.21212	HERV-H LTR-associating 1
BCHE	0.229	0.0454	-2.11534	-4.03246	-1.21134	butyrylcholinesterase
SLC14A1	0.00646	0.000368	-3.83828	-0.098039	-1.20923	solute carrier family 14 member 1 (Kidd blood group)
TLR10	0.224	0.0438	-2.08321	-4.34867	-1.20884	toll like receptor 10
TNNC2	0.0693	0.00811	-2.79331	-2.85738	-1.20665	troponin C2, fast skeletal type
NOXA1	0.0229	0.00193	-3.28543	-1.63398	-1.20535	NADPH oxidase activator 1
MMP24	0.0846	0.0106	-2.71308	-2.99834	-1.20403	matrix metallopeptidase 24
SMAD5-AS1	0.17	0.0288	-2.26716	-3.98885	-1.20391	SMAD5 antisense RNA 1
FAM134B	0.0136	0.000958	-3.52334	-0.98959	-1.20307	family with sequence similarity 134 member B
DNAAF3	0.182	0.032	-2.26529	-3.88707	-1.20195	dynein axonemal assembly factor 3
GKAP1	0.17	0.0289	-2.2591	-4.03204	-1.2002	G kinase anchoring protein 1
SLC2A11	0.0295	0.00266	-3.17171	-1.9322	-1.1999	solute carrier family 2 member 11
KCNH2	0.00714	0.000419	-3.80276	-0.210873	-1.19929	potassium voltage-gated channel subfamily H member 2
TBC1D3B	0.16	0.0262	-2.32735	-3.80463	-1.19794	TBC1 domain family member 3B
LINC01096	0.209	0.0393	-2.1611	-4.0508	-1.19743	long intergenic non-protein coding RNA 1096
POLL	0.073	0.00869	-2.73798	-3.00497	-1.19707	polymerase (DNA) lambda
BBOF1	0.000303	6.08e-06	-5.09378	3.77781	-1.19639	basal body orientation factor 1
SLC22A17	0.0379	0.00369	-3.08369	-2.16321	-1.19439	solute carrier family 22 member 17
FOXO3	8.97e-05	1.07e-06	-5.60048	5.43514	-1.19435	forkhead box O3
IL23A	0.014	0.000989	-3.51274	-1.01886	-1.19418	interleukin 23 subunit alpha
CAMK1D	0.000137	1.98e-06	-5.42108	4.84453	-1.19124	calcium/calmodulin dependent protein kinase ID
MICAL2	0.0084	0.000513	-3.73047	-0.407827	-1.19055	microtubule associated monooxygenase, calponin and LIM domain containing 2
TRAF3IP2	0.179	0.0311	-2.2781	-3.85619	-1.18963	TRAF3 interacting protein 2
HEPACAM2	0.193	0.0348	-2.19881	-4.07213	-1.18575	HEPACAM family member 2
DCAF12	0.00406	0.000199	-4.034	0.47562	-1.18553	DDB1 and CUL4 associated factor 12
H1FOO	0.162	0.0267	-2.33768	-3.76249	-1.18521	H1 histone family member O, oocyte specific
SLC25A18	0.18	0.0314	-2.24669	-3.94636	-1.18503	solute carrier family 25 member 18
GLUL	0.000367	7.91e-06	-5.0162	3.52741	-1.18351	glutamate-ammonia ligase
ZNF737	0.168	0.0284	-2.26998	-3.97731	-1.18349	zinc finger protein 737
MAP7	0.000354	7.46e-06	-5.03325	3.58235	-1.18327	microtubule associated protein 7
ANK1	0.0791	0.00967	-2.7241	-3.01535	-1.18301	ankyrin 1
GMPR	0.00529	0.000285	-3.92069	0.141806	-1.18192	guanosine monophosphate reductase
FNBP1L	0.0772	0.00936	-2.72651	-3.01484	-1.17891	formin binding protein 1 like
GPX5	0.155	0.0251	-2.33408	-3.81834	-1.17836	glutathione peroxidase 5
MUC6	0.00408	0.000202	-4.04517	0.480076	-1.17648	mucin 6, oligomeric mucus/gel-forming
FAM212B	0.0653	0.00751	-2.79371	-2.87325	-1.1745	family with sequence similarity 212 member B
TMEM63B	0.0523	0.00562	-2.90179	-2.61247	-1.17448	transmembrane protein 63B
SLC8A1	0.0123	0.000839	-3.56783	-0.866198	-1.17387	solute carrier family 8 member A1
BICC1	0.232	0.0465	-2.10292	-4.14859	-1.17276	BicC family RNA binding protein 1
NAT6	0.0501	0.0053	-2.92976	-2.5347	-1.17104	N-acetyltransferase 6
CCNJL	0.00463	0.000239	-3.97598	0.304126	-1.17097	cyclin J like
BSG	0.000777	2.27e-05	-4.70203	2.52517	-1.17053	basigin (Ok blood group)
SNORA7A	0.133	0.02	-2.46041	-3.51324	-1.17011	small nucleolar RNA, H/ACA box 7A
IGF2BP2	0.00161	5.9e-05	-4.41265	1.62185	-1.16958	insulin like growth factor 2 mRNA binding protein 2
TGM2	0.0705	0.00828	-2.76458	-2.93922	-1.16817	transglutaminase 2
FAM198B	0.236	0.0477	-2.04742	-4.38317	-1.16698	family with sequence similarity 198 member B
TPM2	0.00141	5e-05	-4.46323	1.77819	-1.16322	tropomyosin 2 (beta)
ZBTB1	0.13	0.0194	-2.43582	-3.65231	-1.16044	zinc finger and BTB domain containing 1
CDC34	0.0027	0.000117	-4.20166	0.977647	-1.16022	cell division cycle 34
SLC27A1	0.00105	3.37e-05	-4.58284	2.15059	-1.15737	solute carrier family 27 member 1
DLX2	0.192	0.0347	-2.21233	-4.00063	-1.15509	distal-less homeobox 2
PLEKHB1	0.0719	0.00852	-2.75116	-2.97184	-1.15424	pleckstrin homology domain containing B1
BEND2	0.0118	0.000793	-3.60938	-0.774337	-1.15377	BEN domain containing 2
ZNF705E	0.154	0.0249	-2.3566	-3.72561	-1.15358	zinc finger protein 705E
HEXA-AS1	0.217	0.0419	-2.13576	-4.0932	-1.15254	HEXA antisense RNA 1
LLGL2	0.154	0.0249	-2.33812	-3.77548	-1.14973	LLGL2, scribble cell polarity complex component
CAPN5	0.0186	0.00145	-3.40921	-1.32869	-1.14766	calpain 5
OR4C15	0.0856	0.0108	-2.66641	-3.15335	-1.14699	olfactory receptor family 4 subfamily C member 15
TTC9	0.132	0.0197	-2.4309	-3.65868	-1.14675	tetratricopeptide repeat domain 9
IL1R1	0.182	0.0319	-2.26155	-3.90595	-1.1463	interleukin 1 receptor type 1
CLEC9A	0.045	0.00461	-2.97503	-2.4319	-1.14603	C-type lectin domain family 9 member A
BMS1P6	0.151	0.0241	-2.35089	-3.79706	-1.14149	BMS1, ribosome biogenesis factor pseudogene 6
PKNOX2	0.147	0.0232	-2.72034	-3.1263	-1.13885	PBX/knotted 1 homeobox 2
LRRN3	0.00206	8.23e-05	-4.32849	1.32424	-1.13844	leucine rich repeat neuronal 3
OTOGL	0.0687	0.00801	-2.81643	-2.7786	-1.13834	otogelin like
REPS2	0.0638	0.00728	-2.80785	-2.83891	-1.13802	RALBP1 associated Eps domain containing 2
HTR3B	0.189	0.0336	-2.20838	-4.0629	-1.13792	5-hydroxytryptamine receptor 3B
GFOD2	0.00164	6.04e-05	-4.40561	1.60015	-1.13574	glucose-fructose oxidoreductase domain containing 2
MIR361	0.22	0.0428	-2.11784	-4.17044	-1.13541	microRNA 361
TRIM46	0.0362	0.00346	-3.08601	-2.15587	-1.13345	tripartite motif containing 46
CAMSAP2	0.0291	0.00262	-3.19389	-1.87746	-1.13313	calmodulin regulated spectrin associated protein family member 2
SBF2-AS1	0.146	0.023	-2.38156	-3.72236	-1.12929	SBF2 antisense RNA 1
KIAA0226L	0.000218	3.87e-06	-5.22629	4.20779	-1.12811	KIAA0226 like
SPTBN4	0.187	0.0332	-2.19357	-4.18551	-1.12695	spectrin beta, non-erythrocytic 4
ADGRE3	0.0114	0.000762	-3.5998	-0.776983	-1.12633	adhesion G protein-coupled receptor E3
PRELP	0.162	0.0268	-2.37145	-3.5756	-1.12548	proline and arginine rich end leucine rich repeat protein
L1CAM	0.203	0.0375	-2.1615	-4.14802	-1.12497	L1 cell adhesion molecule
OR10J3	0.163	0.0269	-2.3353	-3.69942	-1.12403	olfactory receptor family 10 subfamily J member 3
IRGQ	0.227	0.0447	-2.10451	-4.19504	-1.12234	immunity related GTPase Q
KIAA1804	0.202	0.0374	-2.1743	-4.09067	-1.12133	mixed lineage kinase 4
GSPT1	0.000118	1.6e-06	-5.48396	5.05114	-1.12013	G1 to S phase transition 1
FBXO41	0.105	0.0143	-2.58665	-3.29164	-1.11956	F-box protein 41
CDKN2D	0.0203	0.00164	-3.36002	-1.44557	-1.11831	cyclin dependent kinase inhibitor 2D
UNC13B	0.0538	0.00584	-2.92971	-2.51444	-1.11539	unc-13 homolog B
NINJ2	0.000465	1.12e-05	-4.91318	3.19659	-1.11503	ninjurin 2
P2RX3	0.0746	0.00895	-2.73797	-2.99079	-1.10815	purinergic receptor P2X 3
ENAH	0.204	0.0379	-2.22944	-3.83128	-1.10792	enabled homolog (Drosophila)
DPM2	0.00144	5.17e-05	-4.45341	1.74779	-1.10712	dolichyl-phosphate mannosyltransferase subunit 2, regulatory
XK	0.0694	0.00813	-2.76374	-2.94433	-1.10679	X-linked Kx blood group
IMPA2	3.26e-05	2.41e-07	-6.02817	6.8549	-1.10585	inositol monophosphatase 2
SLC6A9	0.157	0.0255	-2.33598	-3.82123	-1.10537	solute carrier family 6 member 9
OR1K1	0.0834	0.0104	-2.68809	-3.07994	-1.10485	olfactory receptor family 1 subfamily K member 1
SPNS2	0.14	0.0215	-2.40017	-3.68357	-1.10436	sphingolipid transporter 2
AAK1	0.21	0.0397	-2.14107	-4.18518	-1.10373	AP2 associated kinase 1
NOV	0.0106	0.000691	-3.63223	-0.686024	-1.1027	nephroblastoma overexpressed
FNDC5	0.144	0.0224	-2.42214	-3.53107	-1.10231	fibronectin type III domain containing 5
STXBP1	0.0612	0.00688	-2.8455	-2.72842	-1.10071	syntaxin binding protein 1
SOWAHA	0.181	0.0316	-2.23347	-3.9828	-1.10005	sosondowah ankyrin repeat domain family member A
PPM1B	0.147	0.0231	-2.35652	-3.8388	-1.09974	protein phosphatase, Mg2+/Mn2+ dependent 1B
TAAR1	0.178	0.0307	-2.25107	-3.99531	-1.09825	trace amine associated receptor 1
USP32	0.128	0.0189	-2.43276	-3.6886	-1.09554	ubiquitin specific peptidase 32
FBLN2	0.106	0.0146	-2.62317	-3.16723	-1.09479	fibulin 2
RIOK3	0.000236	4.31e-06	-5.19433	4.10383	-1.09417	RIO kinase 3
RBM38	0.0039	0.000189	-4.05058	0.524846	-1.09417	RNA binding motif protein 38
WIF1	0.0546	0.00597	-2.89977	-2.59968	-1.09303	WNT inhibitory factor 1
CD22	0.000951	2.95e-05	-4.62387	2.27915	-1.08698	CD22 molecule
PAXIP1-AS1	0.0762	0.00921	-2.72387	-3.03402	-1.08593	PAXIP1 antisense RNA 1 (head to head)
MIR1299	0.193	0.0349	-2.24705	-3.86919	-1.08581	microRNA 1299
OR13C4	0.164	0.0271	-2.30881	-3.86822	-1.0858	olfactory receptor family 13 subfamily C member 4
CPNE7	0.188	0.0335	-2.21842	-3.98051	-1.08361	copine 7
INPP5K	0.0878	0.0112	-2.68074	-3.06847	-1.08343	inositol polyphosphate-5-phosphatase K
ANKAR	0.0581	0.00643	-2.88808	-2.63659	-1.08247	ankyrin and armadillo repeat containing
CXCR5	0.000407	9.11e-06	-4.97436	3.39279	-1.08242	C-X-C motif chemokine receptor 5
NDUFAF3	0.171	0.029	-2.2894	-3.88816	-1.08203	NADH:ubiquinone oxidoreductase complex assembly factor 3
SNORD12C	0.0721	0.00855	-2.74411	-2.99058	-1.08072	small nucleolar RNA, C/D box 12C
VENTX	0.0774	0.00939	-2.71079	-3.06725	-1.07972	VENT homeobox
KRT72	0.178	0.0307	-2.2292	-4.11066	-1.07896	keratin 72
COL1A1	0.215	0.0411	-2.12799	-4.18223	-1.07691	collagen type I alpha 1 chain
HTR3D	0.0266	0.00233	-3.24099	-1.7679	-1.07553	5-hydroxytryptamine receptor 3D
PCSK1N	0.0251	0.00215	-3.25102	-1.72821	-1.07518	proprotein convertase subtilisin/kexin type 1 inhibitor
GRIA3	0.184	0.0323	-2.2087	-4.13644	-1.07329	glutamate ionotropic receptor AMPA type subunit 3
EPHB6	0.187	0.0332	-2.19781	-4.16446	-1.07298	EPH receptor B6
PPM1H	0.115	0.0164	-2.54141	-3.37523	-1.07289	protein phosphatase, Mg2+/Mn2+ dependent 1H
ZNF33A	0.0365	0.0035	-3.08954	-2.15037	-1.07118	zinc finger protein 33A
ADIPOR1	0.00107	3.48e-05	-4.57345	2.12121	-1.06939	adiponectin receptor 1
TDO2	0.167	0.0282	-2.27695	-3.95693	-1.06579	tryptophan 2,3-dioxygenase
DEFB127	0.066	0.0076	-2.80727	-2.81813	-1.06347	defensin beta 127
RILP	0.0141	0.001	-3.51301	-1.02443	-1.06294	Rab interacting lysosomal protein
SLC26A5	0.222	0.0432	-2.09368	-4.26823	-1.06218	solute carrier family 26 member 5
RNF11	0.000329	6.81e-06	-5.06032	3.6697	-1.0607	ring finger protein 11
MAK	0.0204	0.00165	-3.33874	-1.49193	-1.06066	male germ cell associated kinase
SHARPIN	0.0283	0.00252	-3.19091	-1.88231	-1.0605	SHANK associated RH domain interactor
LOC100996671	0.106	0.0146	-2.53472	-3.46894	-1.06	uncharacterized LOC100996671
GRINA	0.00137	4.8e-05	-4.4757	1.81683	-1.0561	glutamate ionotropic receptor NMDA type subunit associated protein 1
VEZT	0.207	0.0388	-2.14685	-4.16103	-1.05551	vezatin, adherens junctions transmembrane protein
BAIAP2L2	0.0581	0.00644	-2.90267	-2.59075	-1.05493	BAI1 associated protein 2 like 2
ADGRG3	0.0657	0.00756	-2.79092	-2.87988	-1.05411	adhesion G protein-coupled receptor G3
CD5L	0.131	0.0197	-2.54458	-3.31049	-1.0508	CD5 molecule like
CIDEA	0.195	0.0353	-2.19131	-4.0556	-1.05059	cell death-inducing DFFA-like effector a
TBX22	0.0358	0.00341	-3.09086	-2.13413	-1.04856	T-box 22
GYPC	0.00421	0.00021	-4.01795	0.42805	-1.04812	glycophorin C (Gerbich blood group)
KCNV2	0.12	0.0173	-2.4799	-3.53928	-1.04794	potassium voltage-gated channel modifier subfamily V member 2
RTN1	0.0258	0.00224	-3.2329	-1.77254	-1.0469	reticulon 1
SORL1	0.000273	5.35e-06	-5.13135	3.89943	-1.04644	sortilin related receptor 1
LTBP3	0.199	0.0364	-2.24171	-3.81032	-1.04539	latent transforming growth factor beta binding protein 3
SLC25A37	0.00199	7.92e-05	-4.32251	1.34502	-1.04523	solute carrier family 25 member 37
NHSL2	0.0833	0.0104	-2.68297	-3.11577	-1.04428	NHS like 2
CHPT1	0.00377	0.00018	-4.06568	0.56975	-1.04328	choline phosphotransferase 1
CAMTA1	0.0299	0.0027	-3.16685	-1.94481	-1.04317	calmodulin binding transcription activator 1
TGM3	0.012	0.000811	-3.57906	-0.834894	-1.04191	transglutaminase 3
HSD11B1L	0.0381	0.00371	-3.06441	-2.19198	-1.03996	hydroxysteroid 11-beta dehydrogenase 1 like
PTPA	0.14	0.0217	-2.38674	-3.73585	-1.03983	protein phosphatase 2 phosphatase activator
PKIA	0.0617	0.00695	-2.83133	-2.78165	-1.03925	protein kinase (cAMP-dependent, catalytic) inhibitor alpha
TCF7	0.0162	0.00119	-3.45428	-1.18498	-1.03859	transcription factor 7 (T-cell specific, HMG-box)
ZNF540	0.0152	0.0011	-3.48684	-1.10232	-1.03749	zinc finger protein 540
LRIT1	0.0812	0.0101	-2.70507	-3.04107	-1.034	leucine rich repeat, Ig-like and transmembrane domains 1
MYZAP	0.15	0.0239	-2.33904	-3.8566	-1.03277	myocardial zonula adherens protein
ZNF580	0.194	0.035	-2.17986	-4.13602	-1.03007	zinc finger protein 580
TMPRSS9	0.0967	0.0127	-2.58938	-3.34678	-1.02982	transmembrane protease, serine 9
SCG3	0.224	0.0439	-2.08967	-4.28227	-1.0295	secretogranin III
GNG7	0.000494	1.22e-05	-4.88773	3.11518	-1.02937	G protein subunit gamma 7
GUCA1B	0.0412	0.00411	-3.02725	-2.30467	-1.02888	guanylate cyclase activator 1B
FBXL16	0.00177	6.71e-05	-4.37341	1.50105	-1.02882	F-box and leucine rich repeat protein 16
BTBD8	0.231	0.0459	-2.06724	-4.32866	-1.02851	BTB domain containing 8
THBS1	0.211	0.0401	-2.11118	-4.34614	-1.02778	thrombospondin 1
BEND4	0.143	0.0222	-2.38977	-3.72301	-1.0276	BEN domain containing 4
CASS4	0.158	0.0258	-2.35764	-3.7222	-1.02755	Cas scaffolding protein family member 4
SCML1	0.0108	0.000713	-3.62762	-0.706805	-1.0263	sex comb on midleg-like 1 (Drosophila)
ALDH1L1	0.2	0.0368	-2.16536	-4.173	-1.02608	aldehyde dehydrogenase 1 family member L1
SLC28A1	0.141	0.0218	-2.41963	-3.62389	-1.02573	solute carrier family 28 member 1
HPS1	0.0139	0.000981	-3.51556	-1.01107	-1.02541	HPS1, biogenesis of lysosomal organelles complex 3 subunit 1
ALDH5A1	3.63e-05	2.82e-07	-5.98299	6.7043	-1.02497	aldehyde dehydrogenase 5 family member A1
HAAO	0.116	0.0165	-2.48756	-3.57012	-1.02288	3-hydroxyanthranilate 3,4-dioxygenase
BCL7C	0.231	0.046	-2.08397	-4.19379	-1.02198	BCL tumor suppressor 7C
FARSA-AS1	0.188	0.0336	-2.2029	-4.09934	-1.01881	FARSA antisense RNA 1
CNTNAP1	0.126	0.0186	-2.44072	-3.67151	-1.01696	contactin associated protein 1
DGAT2	0.0264	0.0023	-3.22682	-1.78187	-1.01524	diacylglycerol O-acyltransferase 2
BACH2	0.00952	0.0006	-3.67884	-0.55453	-1.01043	BTB domain and CNC homolog 2
NPB	0.126	0.0187	-2.44921	-3.61729	-1.01032	neuropeptide B
TLR6	0.00919	0.000574	-3.69369	-0.512455	-1.01024	toll like receptor 6
KCMF1	0.209	0.0394	-2.137	-4.199	-1.00914	potassium channel modulatory factor 1
C2orf78	0.165	0.0274	-2.28266	-3.99031	-1.00866	chromosome 2 open reading frame 78
GAB1	0.196	0.0356	-2.1693	-4.19364	-1.00853	GRB2 associated binding protein 1
PRDM14	0.232	0.0466	-2.0784	-4.25369	-1.00765	PR/SET domain 14
UBXN6	0.018	0.00138	-3.39941	-1.32859	-1.00624	UBX domain protein 6
RFX4	0.101	0.0136	-2.57768	-3.32706	-1.00608	regulatory factor X4
HORMAD2	0.0721	0.00855	-2.76514	-2.90428	-1.00606	HORMA domain containing 2
TRIM58	0.0188	0.00147	-3.37929	-1.38295	-1.0058	tripartite motif containing 58
SUMO4	0.236	0.0477	-2.03268	-4.49444	-1.00371	small ubiquitin-like modifier 4
CRMP1	0.194	0.035	-2.25238	-3.8603	-1.00172	collapsin response mediator protein 1
KLHL32	0.227	0.0447	-2.06227	-4.43909	-1.00094	kelch like family member 32
JUN	0.000704	2e-05	4.74079	2.64769	1.00123	Jun proto-oncogene, AP-1 transcription factor subunit
SLAMF7	0.000131	1.85e-06	5.441	4.90994	1.00177	SLAM family member 7
NRAS	0.0781	0.00951	2.70876	-3.04825	1.00186	neuroblastoma RAS viral oncogene homolog
CMTM4	0.102	0.0137	2.59775	-3.26099	1.00189	CKLF like MARVEL transmembrane domain containing 4
MIR302F	0.243	0.0499	2.07375	-4.15775	1.00209	microRNA 302f
DEFA1B	0.239	0.0486	2.0246	-4.50946	1.00264	defensin alpha 1B
ARPC5L	3.73e-05	2.96e-07	5.96954	6.6595	1.00301	actin related protein 2/3 complex subunit 5 like
MRPL22	8.52e-05	9.8e-07	5.62504	5.51624	1.00352	mitochondrial ribosomal protein L22
LOC146880	1.05e-05	3.54e-08	6.57653	8.6882	1.0041	Rho GTPase activating protein 27 pseudogene
NR2E1	0.21	0.0396	2.12323	-4.24784	1.00419	nuclear receptor subfamily 2 group E member 1
C2	0.134	0.0202	2.40665	-3.73316	1.00495	complement component 2
APIP	0.0129	0.000893	3.54685	-0.924504	1.00509	APAF1 interacting protein
CDPF1	0.139	0.0213	2.39131	-3.75321	1.00526	cysteine rich DPF motif domain containing 1
SNRPF	3.05e-05	2.14e-07	6.06269	6.97	1.00637	small nuclear ribonucleoprotein polypeptide F
PARP11	0.000699	1.98e-05	4.74355	2.65644	1.00763	poly(ADP-ribose) polymerase family member 11
GPR174	0.0525	0.00566	2.90898	-2.56148	1.00839	G protein-coupled receptor 174
GTF3C6	1.37e-05	5.78e-08	6.43626	8.21866	1.00931	general transcription factor IIIC subunit 6
RAD51	0.00578	0.000319	3.89761	0.067439	1.00937	RAD51 recombinase
NSDHL	0.000115	1.55e-06	5.493	5.08087	1.00975	NAD(P) dependent steroid dehydrogenase-like
PRDX4	8.08e-05	9.03e-07	5.64856	5.59398	1.00999	peroxiredoxin 4
SNRPC	1.24e-06	1.45e-09	7.49027	11.7378	1.01018	small nuclear ribonucleoprotein polypeptide C
ABCB9	0.00952	0.0006	3.67896	-0.554212	1.01058	ATP binding cassette subfamily B member 9
ASS1	0.201	0.0371	2.19283	-3.98931	1.01109	argininosuccinate synthase 1
IRF4	0.000141	2.08e-06	5.40734	4.79945	1.01232	interferon regulatory factor 4
BTG3	4.77e-05	4.19e-07	5.86993	6.32805	1.01241	BTG anti-proliferation factor 3
CST7	4.78e-06	1.13e-08	6.9025	9.77905	1.01247	cystatin F
FAM127C	0.0566	0.00622	2.87322	-2.66086	1.01393	family with sequence similarity 127 member C
HELZ2	0.000137	1.97e-06	5.42263	4.84963	1.01648	helicase with zinc finger 2
UBA5	0.000403	8.97e-06	4.97882	3.40714	1.0168	ubiquitin like modifier activating enzyme 5
ANXA4	0.146	0.0228	2.38763	-3.64897	1.01685	annexin A4
SPTLC1	0.0687	0.008	2.7841	-2.87231	1.01696	serine palmitoyltransferase long chain base subunit 1
NFKBIB	0.0869	0.0111	2.66069	-3.11053	1.01905	NFKB inhibitor beta
PLEKHF1	0.000163	2.58e-06	5.34456	4.5938	1.02106	pleckstrin homology and FYVE domain containing 1
MOV10	0.000252	4.71e-06	5.1684	4.01959	1.02148	Mov10 RISC complex RNA helicase
SUV39H1	7.71e-05	8.47e-07	5.66696	5.65483	1.02175	suppressor of variegation 3-9 homolog 1
BLVRA	0.000127	1.77e-06	5.45464	4.95476	1.022	biliverdin reductase A
MRPL15	7.01e-05	7.37e-07	5.70713	5.7878	1.02225	mitochondrial ribosomal protein L15
AVEN	0.183	0.0321	2.22244	-4.04673	1.02284	apoptosis and caspase activation inhibitor
SERPINB9	0.216	0.0415	2.09885	-4.36081	1.02562	serpin family B member 9
NMUR1	0.0306	0.0028	3.17507	-1.92877	1.02946	neuromedin U receptor 1
PARP12	0.000244	4.53e-06	5.1799	4.05695	1.02965	poly(ADP-ribose) polymerase family member 12
SLC25A4	9.09e-05	1.08e-06	5.59594	5.42013	1.02994	solute carrier family 25 member 4
UBL5	0.021	0.00171	3.32548	-1.5274	1.03001	ubiquitin like 5
GAR1	0.000153	2.38e-06	5.36836	4.67171	1.03059	GAR1 ribonucleoprotein
HEATR9	0.042	0.00421	3.04462	-2.20375	1.03103	HEAT repeat containing 9
TXN2	0.000443	1.04e-05	4.94692	3.27199	1.03162	thioredoxin 2
GLCCI1	0.011	0.000725	3.6166	-0.729931	1.03305	glucocorticoid induced 1
ABCF2	0.0213	0.00175	3.31925	-1.54403	1.03378	ATP binding cassette subfamily F member 2
ACOT13	1.66e-05	7.76e-08	6.35229	7.93766	1.03383	acyl-CoA thioesterase 13
BLM	0.0171	0.00128	3.4411	-1.20221	1.03423	Bloom syndrome RecQ like helicase
OVCA2	0.171	0.0291	2.28108	-3.73067	1.03525	ovarian tumor suppressor candidate 2
PDIA6	1.92e-05	9.74e-08	6.28743	7.7207	1.03628	protein disulfide isomerase family A member 6
CACYBP	6.4e-05	6.58e-07	5.73961	5.89541	1.03736	calcyclin binding protein
EBP	0.000574	1.49e-05	4.82891	2.9275	1.03808	emopamil binding protein (sterol isomerase)
AKAP2	0.0578	0.00639	2.86	-2.69189	1.03821	A-kinase anchoring protein 2
UTS2B	0.106	0.0146	2.63042	-3.14102	1.03941	urotensin 2B
RRBP1	0.00359	0.000168	4.09504	0.650006	1.03986	ribosome binding protein 1
CCDC167	0.00044	1.03e-05	4.93736	3.27407	1.04073	coiled-coil domain containing 167
DUSP5	0.000132	1.88e-06	5.43677	4.89605	1.04146	dual specificity phosphatase 5
FAT1	0.201	0.0372	2.15552	-4.21757	1.04342	FAT atypical cadherin 1
RPE	1.73e-05	8.18e-08	6.33711	7.88688	1.04376	ribulose-5-phosphate-3-epimerase
PRR32	0.0373	0.0036	3.06453	-2.20713	1.045	proline rich 32
VIMP	0.000129	1.8e-06	5.44821	4.93362	1.04518	VCP interacting membrane selenoprotein
KALRN	0.109	0.015	2.58466	-3.27693	1.04681	kalirin, RhoGEF kinase
KNOP1	0.112	0.0157	2.53785	-3.31582	1.04736	lysine rich nucleolar protein 1
MRPL13	7.52e-06	2.06e-08	6.73155	9.20715	1.04746	mitochondrial ribosomal protein L13
C11orf91	0.222	0.0432	2.09994	-4.25788	1.04768	chromosome 11 open reading frame 91
ZDHHC13	0.00149	5.35e-05	4.44273	1.71476	1.04824	zinc finger DHHC-type containing 13
SPAG5	0.0204	0.00165	3.35206	-1.4392	1.04898	sperm associated antigen 5
RRAS2	0.000699	1.98e-05	4.74311	2.65505	1.04917	related RAS viral (r-ras) oncogene homolog 2
ANKDD1A	0.0402	0.00398	3.02866	-2.29773	1.05003	ankyrin repeat and death domain containing 1A
UPF3B	0.000416	9.45e-06	4.96338	3.35754	1.05157	UPF3 regulator of nonsense transcripts homolog B (yeast)
GART	4.76e-06	1.09e-08	6.91219	9.81144	1.05172	phosphoribosylglycinamide formyltransferase, phosphoribosylglycinamide synthetase, phosphoribosylaminoimidazole synthetase
AGPS	9.81e-06	3.14e-08	6.61078	8.80285	1.0528	alkylglycerone phosphate synthase
CDK12	0.00168	6.27e-05	4.3943	1.56533	1.05306	cyclin dependent kinase 12
SLC2A5	0.00836	0.00051	3.73242	-0.402284	1.05357	solute carrier family 2 member 5
PGPEP1L	0.186	0.0328	2.27618	-3.8285	1.05487	pyroglutamyl-peptidase I-like
MICALL1	0.142	0.022	2.3827	-3.70928	1.05715	MICAL like 1
MCM8	0.00326	0.000149	4.12515	0.747388	1.05805	minichromosome maintenance 8 homologous recombination repair factor
DNA2	0.232	0.0466	2.05339	-4.37168	1.05849	DNA replication helicase/nuclease 2
MAD1L1	0.198	0.0363	2.17231	-4.12017	1.05849	MAD1 mitotic arrest deficient like 1
QRSL1	0.205	0.0383	2.16976	-4.09481	1.05891	glutaminyl-tRNA synthase (glutamine-hydrolyzing)-like 1
MRPL4	0.000529	1.34e-05	4.85951	3.02504	1.05905	mitochondrial ribosomal protein L4
SNX15	0.232	0.0466	2.1277	-4.00434	1.05908	sorting nexin 15
GGCT	7.95e-06	2.23e-08	6.70857	9.13024	1.05953	gamma-glutamylcyclotransferase
ERI1	0.000162	2.55e-06	5.3478	4.60438	1.05979	exoribonuclease 1
MCM3	3.32e-05	2.52e-07	6.01573	6.81341	1.06148	minichromosome maintenance complex component 3
ZFP91	0.0133	0.000926	3.53475	-0.958018	1.0616	ZFP91 zinc finger protein
NCAPD3	0.000475	1.16e-05	4.90355	3.16575	1.06188	non-SMC condensin II complex subunit D3
HNRNPKP3	0.0736	0.00878	2.75841	-2.89093	1.062	heterogeneous nuclear ribonucleoprotein K pseudogene 3
MUC4	0.213	0.0407	2.12099	-4.24679	1.06201	mucin 4, cell surface associated
SNORD114-2	0.132	0.0198	2.41696	-3.71918	1.06267	small nucleolar RNA, C/D box 114-2
NHLRC2	0.000237	4.34e-06	5.19257	4.09811	1.06531	NHL repeat containing 2
EAF2	0.000638	1.75e-05	4.78097	2.77509	1.06628	ELL associated factor 2
ADA	1.91e-05	9.58e-08	6.2921	7.73634	1.0664	adenosine deaminase
RFPL4B	0.164	0.0272	2.29642	-3.89713	1.06699	ret finger protein like 4B
KNL1	0.23	0.0457	2.09788	-4.06621	1.06838	kinetochore scaffold 1
TATDN1	0.0237	0.002	3.28444	-1.63922	1.06914	TatD DNase domain containing 1
DCTPP1	6.44e-06	1.69e-08	6.78807	9.39629	1.06915	dCTP pyrophosphatase 1
MTHFD2	7.5e-06	2e-08	6.73966	9.23428	1.07048	methylenetetrahydrofolate dehydrogenase (NADP+ dependent) 2, methenyltetrahydrofolate cyclohydrolase
ELF3	0.197	0.0358	2.17001	-4.15506	1.07063	E74 like ETS transcription factor 3
ZNF37A	0.0168	0.00125	3.43298	-1.23746	1.07135	zinc finger protein 37A
WDR66	0.0534	0.00579	2.89696	-2.60278	1.07148	WD repeat domain 66
FICD	0.00511	0.000273	3.93414	0.18118	1.07175	FIC domain containing
CLDND2	0.000729	2.09e-05	4.72734	2.60515	1.07227	claudin domain containing 2
UBE2E1	0.0108	0.000715	3.62665	-0.700691	1.07268	ubiquitin conjugating enzyme E2 E1
GAS6	0.0371	0.00358	3.07024	-2.18417	1.07277	growth arrest specific 6
NUDT1	3.77e-05	3.02e-07	5.96376	6.64025	1.0733	nudix hydrolase 1
SLC30A1	0.00149	5.35e-05	4.4427	1.71467	1.07441	solute carrier family 30 member 1
WDR92	0.0162	0.0012	3.45219	-1.19067	1.07442	WD repeat domain 92
LIMA1	0.00412	0.000204	4.02675	0.454123	1.07521	LIM domain and actin binding 1
IFIH1	0.000667	1.85e-05	4.76313	2.71848	1.07546	interferon induced with helicase C domain 1
CBR1	0.0364	0.00349	3.07933	-2.16117	1.07604	carbonyl reductase 1
KNSTRN	0.000821	2.44e-05	4.68042	2.457	1.07633	kinetochore localized astrin/SPAG5 binding protein
PIF1	0.00273	0.000119	4.19638	0.961682	1.07815	PIF1 5'-to-3' DNA helicase
TIGIT	0.0138	0.000967	3.53055	-0.974324	1.07933	T-cell immunoreceptor with Ig and ITIM domains
PTGFR	0.204	0.0377	2.15929	-4.15219	1.07965	prostaglandin F receptor
GNGT2	4.07e-05	3.33e-07	5.93595	6.54766	1.07998	G protein subunit gamma transducin 2
HNRNPH1	0.0841	0.0105	2.68073	-3.10925	1.08086	heterogeneous nuclear ribonucleoprotein H1 (H)
ZNF92	0.242	0.0498	2.01709	-4.48531	1.08253	zinc finger protein 92
HSPBP1	0.00255	0.000109	4.25093	1.09475	1.08293	HSPA (Hsp70) binding protein 1
TAF1B	1.84e-05	8.89e-08	6.31334	7.80737	1.08297	TATA-box binding protein associated factor, RNA polymerase I subunit B
THOC6	2.94e-05	2e-07	6.1256	7.04508	1.08465	THO complex 6
SAMD9L	0.000267	5.21e-06	5.13904	3.92435	1.08518	sterile alpha motif domain containing 9 like
EXO5	0.15	0.0239	2.36709	-3.69014	1.08674	exonuclease 5
PARP14	0.000201	3.42e-06	5.26223	4.32489	1.08707	poly(ADP-ribose) polymerase family member 14
NFATC2IP	0.081	0.01	2.68848	-3.11736	1.08735	nuclear factor of activated T-cells 2 interacting protein
CD59	0.0684	0.00795	2.82454	-2.76126	1.08785	CD59 molecule
IGLL1	0.000213	3.71e-06	5.23824	4.24668	1.08849	immunoglobulin lambda like polypeptide 1
HRASLS2	0.00134	4.66e-05	4.48496	1.84556	1.08895	HRAS like suppressor 2
APOBEC3F	3.19e-05	2.28e-07	6.04433	6.90877	1.09147	apolipoprotein B mRNA editing enzyme catalytic subunit 3F
ALG1	0.076	0.00915	2.72902	-2.98728	1.09342	ALG1, chitobiosyldiphosphodolichol beta-mannosyltransferase
CEP128	0.00258	0.000111	4.21874	1.02929	1.09415	centrosomal protein 128
SMC4	1.45e-05	6.33e-08	6.41025	8.13159	1.09579	structural maintenance of chromosomes 4
UQCC2	3.14e-05	2.22e-07	6.05112	6.93143	1.09666	ubiquinol-cytochrome c reductase complex assembly factor 2
LINC01396	0.222	0.0433	2.10387	-4.13772	1.09679	long intergenic non-protein coding RNA 1396
PSMG1	2.6e-05	1.63e-07	6.14091	7.23108	1.09847	proteasome assembly chaperone 1
ERBB2	0.0047	0.000246	3.97468	0.29531	1.09882	erb-b2 receptor tyrosine kinase 2
CD320	0.00206	8.23e-05	4.32854	1.32439	1.09934	CD320 molecule
PSMB2	1.24e-06	1.44e-09	7.49201	11.7435	1.10031	proteasome subunit beta 2
HSPB11	2.35e-05	1.36e-07	6.19147	7.39995	1.10125	heat shock protein family B (small) member 11
SHMT1	0.000635	1.73e-05	4.78454	2.78643	1.10155	serine hydroxymethyltransferase 1
TIMM8B	0.0015	5.41e-05	4.43947	1.70469	1.10222	translocase of inner mitochondrial membrane 8 homolog B
GOSR2	3.7e-05	2.92e-07	5.97318	6.67164	1.10315	golgi SNAP receptor complex member 2
MCTS1	0.000304	6.14e-06	5.09078	3.76809	1.10412	MCTS1, re-initiation and release factor
MCM5	2.2e-05	1.24e-07	6.21891	7.49165	1.1046	minichromosome maintenance complex component 5
POLA2	2.94e-05	1.99e-07	6.08333	7.03887	1.10765	DNA polymerase alpha 2, accessory subunit
HIST1H4H	0.0301	0.00273	3.16296	-1.95487	1.10801	histone cluster 1, H4h
SDC1	0.00497	0.000264	3.94541	0.214234	1.10862	syndecan 1
STAG3	0.227	0.0448	2.07329	-4.33097	1.10996	stromal antigen 3
POC1A	0.000102	1.29e-06	5.54587	5.25498	1.11111	POC1 centriolar protein A
TRIM69	0.000645	1.77e-05	4.78755	2.77276	1.11258	tripartite motif containing 69
CENPO	0.132	0.0198	2.41898	-3.68923	1.11348	centromere protein O
SQLE	3.62e-05	2.81e-07	5.98409	6.70798	1.11556	squalene epoxidase
FAM181B	0.0731	0.00871	2.79374	-2.83093	1.11653	family with sequence similarity 181 member B
SLC38A1	0.0489	0.00514	2.96917	-2.40149	1.11758	solute carrier family 38 member 1
JAKMIP1	0.088	0.0113	2.67013	-3.09131	1.11881	janus kinase and microtubule interacting protein 1
USP25	0.0153	0.00111	3.49404	-1.06772	1.12001	ubiquitin specific peptidase 25
MYL3	0.183	0.0321	2.24022	-3.9555	1.12087	myosin light chain 3
PYHIN1	2.9e-05	1.94e-07	6.09056	7.06299	1.12201	pyrin and HIN domain family member 1
TRAM2	0.00625	0.000353	3.85127	-0.060409	1.12295	translocation associated membrane protein 2
C10orf142	0.161	0.0265	2.34598	-3.70146	1.12347	chromosome 10 open reading frame 142
ATP1B3	1.86e-05	9.12e-08	6.30617	7.78339	1.12424	ATPase Na+/K+ transporting subunit beta 3
ACOT7	0.000285	5.65e-06	5.11506	3.84665	1.12428	acyl-CoA thioesterase 7
IL21R	0.0192	0.00151	3.36925	-1.41002	1.12469	interleukin 21 receptor
VWA3A	0.0368	0.00354	3.10409	-2.07082	1.12594	von Willebrand factor A domain containing 3A
MAZ	0.0403	0.00399	3.06942	-2.17849	1.12619	MYC associated zinc finger protein
SHFM1	0.000241	4.45e-06	5.18541	4.07484	1.12713	split hand/foot malformation (ectrodactyly) type 1
HNRNPA3P1	0.0204	0.00165	3.35222	-1.4507	1.1284	heterogeneous nuclear ribonucleoprotein A3 pseudogene 1
FLJ42969	0.151	0.0241	2.3442	-3.83304	1.13121	uncharacterized LOC441374
ITM2C	0.00143	5.09e-05	4.45783	1.76149	1.13226	integral membrane protein 2C
LGALS9	0.000724	2.07e-05	4.73044	2.61495	1.13236	galectin 9
GPALPP1	0.00481	0.000253	3.97316	0.269556	1.13479	GPALPP motifs containing 1
RRM1	5.6e-05	5.35e-07	5.79959	6.09437	1.13489	ribonucleotide reductase catalytic subunit M1
LDLR	1.61e-05	7.46e-08	6.36355	7.97534	1.13571	low density lipoprotein receptor
GALM	0.000209	3.6e-06	5.2472	4.27589	1.13713	galactose mutarotase
ASB7	0.147	0.0232	2.41774	-3.48166	1.13867	ankyrin repeat and SOCS box containing 7
HOXB3	0.0626	0.00708	2.86007	-2.68784	1.14006	homeobox B3
GPD2	0.15	0.0238	2.33751	-3.8784	1.1415	glycerol-3-phosphate dehydrogenase 2
ALDH18A1	0.00178	6.78e-05	4.37032	1.49157	1.1418	aldehyde dehydrogenase 18 family member A1
CCRL2	0.0106	0.000692	3.63744	-0.670518	1.14228	C-C motif chemokine receptor like 2
GFI1	0.000113	1.5e-06	5.50134	5.1083	1.1428	growth factor independent 1 transcriptional repressor
DKFZP434A062	0.208	0.0391	2.19983	-3.94717	1.14344	uncharacterized LOC26102
MRPS33	0.02	0.0016	3.35341	-1.4476	1.14383	mitochondrial ribosomal protein S33
SDHAF4	0.15	0.0239	2.33602	-3.89277	1.14428	succinate dehydrogenase complex assembly factor 4
MCMBP	0.0267	0.00235	3.2286	-1.77406	1.14477	minichromosome maintenance complex binding protein
NCAPG2	0.000761	2.2e-05	4.71137	2.55466	1.14506	non-SMC condensin II complex subunit G2
SLA2	0.166	0.0277	2.29723	-3.88505	1.14761	Src like adaptor 2
ECT2	0.0288	0.00258	3.1832	-1.90236	1.14798	epithelial cell transforming 2
LAMA3	0.161	0.0266	2.31501	-3.83549	1.14858	laminin subunit alpha 3
CHMP6	0.125	0.0183	2.45103	-3.60661	1.14873	charged multivesicular body protein 6
ELP4	0.00443	0.000226	4.00836	0.379727	1.1502	elongator acetyltransferase complex subunit 4
MUTYH	0.0542	0.00589	2.9316	-2.46645	1.15279	mutY DNA glycosylase
LCK	0.000581	1.52e-05	4.82302	2.90875	1.15337	LCK proto-oncogene, Src family tyrosine kinase
CNGB1	0.215	0.041	2.17615	-3.95423	1.15523	cyclic nucleotide gated channel beta 1
MT1X	7.52e-06	2.05e-08	6.73194	9.20844	1.15668	metallothionein 1X
WHSC1	0.141	0.0218	2.38967	-3.72424	1.15782	Wolf-Hirschhorn syndrome candidate 1
GRAMD1B	0.0438	0.00444	2.99178	-2.38085	1.16056	GRAM domain containing 1B
ANO1	0.131	0.0197	2.45071	-3.55568	1.16131	anoctamin 1
RFC4	1.85e-05	9.06e-08	6.30801	7.78954	1.16171	replication factor C subunit 4
CXCR3	0.00662	0.000379	3.82824	-0.127067	1.16209	C-X-C motif chemokine receptor 3
TAAR5	0.149	0.0237	2.39182	-3.59004	1.16215	trace amine associated receptor 5
CTSL	0.00457	0.000236	3.9805	0.317441	1.1624	cathepsin L
CENPI	0.152	0.0242	2.35474	-3.69211	1.16382	centromere protein I
TGFBR3	3.24e-05	2.36e-07	6.03456	6.87621	1.16426	transforming growth factor beta receptor 3
POMC	0.148	0.0234	2.34724	-3.85514	1.1648	proopiomelanocortin
PHC3	0.098	0.013	2.58642	-3.33874	1.16571	polyhomeotic homolog 3
FXYD2	0.0489	0.00514	2.97887	-2.41718	1.16597	FXYD domain containing ion transport regulator 2
BUB1B	0.0682	0.00794	2.80185	-2.7929	1.16667	BUB1 mitotic checkpoint serine/threonine kinase B
TNFSF13	0.1	0.0135	2.59763	-3.23241	1.16723	tumor necrosis factor superfamily member 13
MTFR2	0.00226	9.25e-05	4.27421	1.19765	1.16897	mitochondrial fission regulator 2
HMGB2	1.08e-06	1.14e-09	7.55982	11.9683	1.16969	high mobility group box 2
HNRNPA3	6.2e-05	6.28e-07	5.75345	5.94129	1.16998	heterogeneous nuclear ribonucleoprotein A3
HSPA13	0.0153	0.00111	3.47424	-1.12475	1.17071	heat shock protein family A (Hsp70) member 13
RDM1	0.000905	2.75e-05	4.66637	2.36521	1.1716	RAD52 motif containing 1
PPIB	0.0149	0.00108	3.48863	-1.08214	1.17244	peptidylprolyl isomerase B
SLC43A3	1.08e-05	3.81e-08	6.55571	8.6185	1.17323	solute carrier family 43 member 3
PXMP2	0.000595	1.58e-05	4.81138	2.87171	1.17375	peroxisomal membrane protein 2
GCH1	2.82e-05	1.82e-07	6.10855	7.12303	1.17458	GTP cyclohydrolase 1
ZNF593	2.43e-05	1.44e-07	6.17635	7.34943	1.17566	zinc finger protein 593
SNORA1	0.0909	0.0118	2.63021	-3.24602	1.17631	small nucleolar RNA, H/ACA box 1
MYDGF	0.000182	2.96e-06	5.30439	4.46246	1.17749	myeloid derived growth factor
SLC35F2	0.0349	0.00332	3.10511	-2.07699	1.17786	solute carrier family 35 member F2
ANKRD22	0.0376	0.00365	3.0595	-2.21986	1.17996	ankyrin repeat domain 22
SLC38A10	0.0011	3.6e-05	4.56317	2.08907	1.18092	solute carrier family 38 member 10
MNAT1	0.00133	4.63e-05	4.52894	1.9036	1.18135	MNAT1, CDK activating kinase assembly factor
ABI3	2.51e-05	1.51e-07	6.16191	7.30121	1.18232	ABI family member 3
GCSH	0.00169	6.36e-05	4.39912	1.55956	1.18253	glycine cleavage system protein H
DPP3	1.25e-05	4.82e-08	6.48816	8.39237	1.18326	dipeptidyl peptidase 3
APOBEC3G	1.81e-05	8.7e-08	6.3196	7.82829	1.18381	apolipoprotein B mRNA editing enzyme catalytic subunit 3G
PTGIR	0.0198	0.00158	3.42506	-1.3105	1.18397	prostaglandin I2 (prostacyclin) receptor (IP)
FANCG	0.00438	0.000223	4.01379	0.395596	1.18485	Fanconi anemia complementation group G
EIF2AK2	5.45e-05	5.09e-07	5.81366	6.14107	1.18626	eukaryotic translation initiation factor 2 alpha kinase 2
LRR1	7.52e-06	2.02e-08	6.73602	9.22209	1.1888	leucine rich repeat protein 1
KIF19	0.0604	0.00676	2.85589	-2.66372	1.18901	kinesin family member 19
INCENP	0.111	0.0155	2.54859	-3.26648	1.19145	inner centromere protein
CAV1	0.00414	0.000206	4.0312	0.453427	1.19399	caveolin 1
IDE	0.00058	1.51e-05	4.82436	2.913	1.19423	insulin degrading enzyme
ABHD11-AS1	0.112	0.0158	2.54059	-3.33454	1.1948	ABHD11 antisense RNA 1 (tail to tail)
CDC7	0.000304	6.13e-06	5.09104	3.76894	1.19789	cell division cycle 7
TUBG1	9.54e-05	1.15e-06	5.57845	5.36242	1.19946	tubulin gamma 1
SAMD3	1.28e-05	5.15e-08	6.46961	8.33029	1.20117	sterile alpha motif domain containing 3
GK5	0.000315	6.47e-06	5.08892	3.72584	1.20571	glycerol kinase 5 (putative)
RMI2	0.000153	2.36e-06	5.37004	4.67719	1.20601	RecQ mediated genome instability 2
MRPL30	0.000406	9.06e-06	5.04678	3.43788	1.20896	mitochondrial ribosomal protein L30
C17orf58	0.0259	0.00225	3.24893	-1.72588	1.21003	chromosome 17 open reading frame 58
TULP4	0.146	0.0228	2.40316	-3.63892	1.21072	tubby like protein 4
POLA1	0.000953	2.95e-05	4.63374	2.29081	1.21175	DNA polymerase alpha 1, catalytic subunit
SLC39A14	0.0771	0.00934	2.7462	-2.83442	1.21291	solute carrier family 39 member 14
LMNB2	2.36e-05	1.37e-07	6.18955	7.39353	1.21384	lamin B2
CCDC28B	0.000378	8.27e-06	5.00297	3.48481	1.21651	coiled-coil domain containing 28B
OR52J3	0.193	0.0349	2.22983	-3.91418	1.21866	olfactory receptor family 52 subfamily J member 3
TUBB	9.81e-06	3.17e-08	6.60772	8.79262	1.22062	tubulin beta class I
IRF7	0.000261	5.05e-06	5.14809	3.95369	1.22191	interferon regulatory factor 7
RPS15	0.000206	3.52e-06	5.25347	4.29633	1.22456	ribosomal protein S15
NAP1L5	0.0111	0.000732	3.62453	-0.70515	1.2247	nucleosome assembly protein 1 like 5
RCC1	3.55e-06	7.25e-09	7.02923	10.2026	1.22716	regulator of chromosome condensation 1
OTUB1	0.0303	0.00275	3.17621	-1.90059	1.22901	OTU deubiquitinase, ubiquitin aldehyde binding 1
CENPF	0.000196	3.31e-06	5.27202	4.35679	1.22937	centromere protein F
MT1A	3.5e-05	2.68e-07	5.99809	6.75462	1.22947	metallothionein 1A
ZBP1	3.9e-05	3.17e-07	5.94983	6.59388	1.2309	Z-DNA binding protein 1
MOCS2	0.0203	0.00163	3.36176	-1.44097	1.23098	molybdenum cofactor synthesis 2
TBRG1	0.173	0.0295	2.57504	-3.31482	1.23274	transforming growth factor beta regulator 1
SLC25A47	0.0134	0.000934	3.61378	-0.826467	1.23334	solute carrier family 25 member 47
BATF	4.62e-06	1.04e-08	6.92625	9.85845	1.23437	basic leucine zipper ATF-like transcription factor
RANBP1	3e-05	2.09e-07	6.06844	6.98918	1.23452	RAN binding protein 1
PAQR4	5.45e-05	5.13e-07	5.8113	6.13326	1.23492	progestin and adipoQ receptor family member 4
FRAS1	0.187	0.0333	2.21767	-4.03596	1.23757	Fraser extracellular matrix complex subunit 1
POLE2	0.000215	3.76e-06	5.23448	4.23445	1.2376	DNA polymerase epsilon 2, accessory subunit
KLRD1	5.84e-05	5.65e-07	5.78377	6.04188	1.23893	killer cell lectin like receptor D1
MAP2K5	0.174	0.0297	2.26961	-3.94545	1.24237	mitogen-activated protein kinase kinase 5
SP140	2.09e-06	3.07e-09	7.2749	11.0219	1.24246	SP140 nuclear body protein
KLF3	0.169	0.0285	2.30868	-3.8084	1.24306	Kruppel like factor 3
GBP4	1.32e-05	5.48e-08	6.4514	8.26934	1.2481	guanylate binding protein 4
ZMYND19	0.000419	9.56e-06	4.96016	3.34719	1.24987	zinc finger MYND-type containing 19
XAF1	7.68e-05	8.37e-07	5.67033	5.66598	1.25338	XIAP associated factor 1
FGFBP2	7.06e-05	7.44e-07	5.70458	5.77938	1.25601	fibroblast growth factor binding protein 2
C8orf86	0.164	0.0273	2.28924	-3.93551	1.25801	chromosome 8 open reading frame 86
CCDC102A	0.000185	3.03e-06	5.29726	4.43918	1.25908	coiled-coil domain containing 102A
2020-09-04	0.126	0.0185	2.46586	-3.54472	1.25984	septin 4
FMN2	0.237	0.0481	2.06642	-4.22117	1.26086	formin 2
NME1-NME2	0.0014	4.93e-05	4.46751	1.79146	1.26115	NME1-NME2 readthrough
C1QC	0.0358	0.00342	3.08672	-2.14243	1.26286	complement C1q C chain
NOP16	0.000638	1.74e-05	4.78131	2.77616	1.2635	NOP16 nucleolar protein
TES	0.0278	0.00247	3.23588	-1.74291	1.26757	testin LIM domain protein
BARD1	0.000482	1.18e-05	4.8975	3.14641	1.2689	BRCA1 associated RING domain 1
UBN1	0.104	0.0141	2.58739	-3.25473	1.26958	ubinuclein 1
CD70	0.00784	0.000471	3.75841	-0.327996	1.27034	CD70 molecule
CASP7	2.86e-05	1.85e-07	6.10328	7.10544	1.27083	caspase 7
TMEM38A	0.173	0.0294	2.2603	-3.98652	1.2722	transmembrane protein 38A
BST2	1.08e-06	1.05e-09	7.58244	12.0433	1.27467	bone marrow stromal cell antigen 2
CTPS1	0.000305	6.17e-06	5.08921	3.76304	1.27471	CTP synthase 1
HNRNPAB	8.84e-06	2.58e-08	6.6669	8.99074	1.2769	heterogeneous nuclear ribonucleoprotein A/B
PRF1	3.43e-06	6.7e-09	7.05168	10.2776	1.27734	perforin 1
NAT1	0.21	0.0395	2.1552	-4.00581	1.27842	N-acetyltransferase 1
PPIL1	4.42e-05	3.77e-07	5.94133	6.44359	1.28049	peptidylprolyl isomerase like 1
FAM25A	0.211	0.04	2.15755	-4.09464	1.28079	family with sequence similarity 25 member A
ERC1	0.208	0.039	2.14976	-4.15954	1.2811	ELKS/RAB6-interacting/CAST family member 1
RBL1	0.121	0.0176	2.46337	-3.60913	1.28175	RB transcriptional corepressor like 1
RNF213	0.000253	4.77e-06	5.16472	4.00766	1.28182	ring finger protein 213
MIR599	0.138	0.021	2.40433	-3.6798	1.28203	microRNA 599
SNORD45C	0.135	0.0204	2.46332	-3.51041	1.28203	small nucleolar RNA, C/D box 45C
COA6	0.00429	0.000215	4.02469	0.4362	1.28245	cytochrome c oxidase assembly factor 6
SPCS3	4.76e-06	1.08e-08	6.91489	9.82049	1.28492	signal peptidase complex subunit 3
MTFP1	3.69e-05	2.91e-07	5.97455	6.67619	1.28493	mitochondrial fission process 1
ARHGEF39	0.0892	0.0115	2.64864	-3.16857	1.2864	Rho guanine nucleotide exchange factor 39
IMMP1L	0.132	0.0198	2.49464	-3.39199	1.29132	inner mitochondrial membrane peptidase subunit 1
APOL6	0.00383	0.000184	4.06663	0.56586	1.29172	apolipoprotein L6
AHI1	0.213	0.0406	2.14319	-4.08676	1.29376	Abelson helper integration site 1
PLSCR1	0.00087	2.62e-05	4.65927	2.3904	1.29456	phospholipid scramblase 1
NABP2	0.000253	4.76e-06	5.16517	4.0091	1.29521	nucleic acid binding protein 2
ICA1	0.00251	0.000106	4.2307	1.06551	1.29608	islet cell autoantigen 1
C1orf74	0.0478	0.00499	2.96322	-2.44564	1.29961	chromosome 1 open reading frame 74
TOE1	0.183	0.0322	2.20701	-4.15884	1.30004	target of EGR1, member 1 (nuclear)
GPR135	0.131	0.0196	2.51614	-3.35304	1.30046	G protein-coupled receptor 135
MCM6	9.34e-06	2.85e-08	6.63808	8.89425	1.30174	minichromosome maintenance complex component 6
DARS2	0.000131	1.86e-06	5.49136	4.93546	1.30185	aspartyl-tRNA synthetase 2, mitochondrial
IMPG2	0.106	0.0145	2.55659	-3.3718	1.30295	interphotoreceptor matrix proteoglycan 2
LILRB1	0.000761	2.2e-05	4.72235	2.56783	1.30492	leukocyte immunoglobulin like receptor B1
LINC00470	0.232	0.0465	2.09834	-4.09806	1.30588	long intergenic non-protein coding RNA 470
DCPS	2.09e-06	3.04e-09	7.27831	11.0333	1.30643	decapping enzyme, scavenger
MMP17	0.128	0.0189	2.91732	-2.92275	1.31495	matrix metallopeptidase 17
RTKN	0.146	0.0228	2.41414	-3.51839	1.3168	rhotekin
GZMA	1.5e-05	6.71e-08	6.3939	8.07689	1.3178	granzyme A
TNFRSF13B	0.139	0.0214	2.38447	-3.77726	1.31833	TNF receptor superfamily member 13B
GBP3	0.00497	0.000263	3.97504	0.271068	1.31864	guanylate binding protein 3
DENND5B	0.0258	0.00224	3.23279	-1.77283	1.31867	DENN domain containing 5B
TMSB15B	0.0222	0.00185	3.42497	-1.35608	1.32099	thymosin beta 15B
SHCBP1	0.14	0.0215	2.42518	-3.49249	1.32112	SHC binding and spindle associated 1
HYOU1	0.000196	3.31e-06	5.27187	4.35631	1.32212	hypoxia up-regulated 1
CD8B	0.0015	5.4e-05	4.43991	1.70603	1.32238	CD8b molecule
POMP	0.199	0.0364	2.18333	-4.09053	1.32303	proteasome maturation protein
RPL36A	0.00104	3.37e-05	4.5936	2.16592	1.32332	ribosomal protein L36a
PKMYT1	0.00188	7.36e-05	4.37309	1.45955	1.32359	protein kinase, membrane associated tyrosine/threonine 1
BEX5	0.166	0.0277	2.28	-3.982	1.32384	brain expressed X-linked 5
IFIT5	0.000665	1.85e-05	4.76437	2.72241	1.324	interferon induced protein with tetratricopeptide repeats 5
NKG7	3.76e-06	7.94e-09	7.00329	10.1159	1.32582	natural killer cell granule protein 7
BYSL	0.0259	0.00225	3.24846	-1.70158	1.32604	bystin like
C1orf112	0.000917	2.8e-05	4.66096	2.3551	1.32743	chromosome 1 open reading frame 112
PPP2R1B	0.0029	0.000128	4.1725	0.889653	1.32953	protein phosphatase 2 scaffold subunit Abeta
ZBTB8OS	0.169	0.0285	2.30828	-3.75111	1.32968	zinc finger and BTB domain containing 8 opposite strand
C9orf106	0.196	0.0357	2.17768	-4.16335	1.3297	chromosome 9 open reading frame 106
RAD51C	0.000346	7.27e-06	5.04112	3.60771	1.33058	RAD51 paralog C
RUVBL1	9.96e-05	1.25e-06	5.55508	5.28535	1.33154	RuvB like AAA ATPase 1
KIF23	0.000543	1.39e-05	4.86085	3.00418	1.33451	kinesin family member 23
KCNK4	0.0765	0.00924	2.73831	-2.96567	1.33514	potassium two pore domain channel subfamily K member 4
ZXDB	0.099	0.0132	2.58995	-3.33038	1.33582	zinc finger, X-linked, duplicated B
PDIA5	0.0799	0.0098	2.69689	-3.07565	1.33681	protein disulfide isomerase family A member 5
RPEL1	0.151	0.0241	2.47336	-3.43337	1.33708	ribulose-5-phosphate-3-epimerase like 1
USP1	0.00142	5.04e-05	4.46068	1.7703	1.33745	ubiquitin specific peptidase 1
CNPY4	0.126	0.0186	2.47241	-3.45296	1.3384	canopy FGF signaling regulator 4
CENPE	0.000104	1.32e-06	5.53886	5.23189	1.3393	centromere protein E
G3BP1	0.000541	1.38e-05	4.87532	3.01764	1.33944	G3BP stress granule assembly factor 1
LDHC	0.0391	0.00383	3.07443	-2.1703	1.34909	lactate dehydrogenase C
LOC100505920	0.158	0.0257	2.31986	-3.8529	1.35082	uncharacterized LOC100505920
SDF2L1	1.08e-06	1.09e-09	7.57259	12.0107	1.35274	stromal cell derived factor 2 like 1
ACOT1	0.0145	0.00104	3.53038	-0.975893	1.35384	acyl-CoA thioesterase 1
LOC100133050	0.00739	0.000437	3.80911	-0.200283	1.35476	glucuronidase beta pseudogene
GAK	0.144	0.0224	2.428	-3.55729	1.36028	cyclin G associated kinase
DHX58	0.000387	8.51e-06	4.99431	3.45695	1.36028	DEXH-box helicase 58
PARP2	0.0215	0.00177	3.33909	-1.48571	1.36082	poly(ADP-ribose) polymerase 2
SIRPG	0.041	0.00408	3.01967	-2.32034	1.36181	signal regulatory protein gamma
C19orf48	1.91e-05	9.49e-08	6.29475	7.74519	1.36343	chromosome 19 open reading frame 48
IFI35	1.58e-05	7.3e-08	6.36965	7.99576	1.36621	interferon induced protein 35
MRPL12	5.45e-05	5.06e-07	5.81513	6.14596	1.36627	mitochondrial ribosomal protein L12
NOMO3	0.192	0.0344	2.19804	-3.93068	1.36628	NODAL modulator 3
MND1	0.000217	3.81e-06	5.23032	4.22092	1.36677	meiotic nuclear divisions 1
PIGW	0.153	0.0245	2.34195	-3.80537	1.37084	phosphatidylinositol glycan anchor biosynthesis class W
CD8A	6.51e-05	6.72e-07	5.73365	5.87567	1.37105	CD8a molecule
TBKBP1	0.0166	0.00124	3.54162	-1.0219	1.37196	TBK1 binding protein 1
PCDHB15	0.15	0.0238	2.41196	-3.55127	1.37276	protocadherin beta 15
CKS1B	1.08e-06	1.17e-09	7.55142	11.9405	1.37475	CDC28 protein kinase regulatory subunit 1B
GBP1	1.08e-05	3.81e-08	6.55573	8.61857	1.37512	guanylate binding protein 1
HLA-DRB6	0.237	0.048	2.02993	-4.49956	1.37756	major histocompatibility complex, class II, DR beta 6 (pseudogene)
SNX5	6.49e-06	1.71e-08	6.7834	9.38065	1.37764	sorting nexin 5
NAF1	0.0931	0.0122	2.61505	-3.28251	1.37897	nuclear assembly factor 1 ribonucleoprotein
FAM20A	0.086	0.0109	2.68448	-3.07357	1.38079	family with sequence similarity 20 member A
SEH1L	0.115	0.0164	2.52395	-3.38916	1.38507	SEH1 like nucleoporin
CSTF2T	0.00149	5.39e-05	4.46002	1.72387	1.38589	cleavage stimulation factor subunit 2, tau variant
MYCL	0.187	0.0332	2.23608	-3.95126	1.38745	v-myc avian myelocytomatosis viral oncogene lung carcinoma derived homolog
HDAC8	0.122	0.0178	2.4768	-3.50989	1.38964	histone deacetylase 8
PDIA4	0.00967	0.000612	3.69022	-0.52118	1.39137	protein disulfide isomerase family A member 4
COA7	0.0782	0.00953	2.75714	-2.82588	1.39398	cytochrome c oxidase assembly factor 7 (putative)
LINC00853	0.18	0.0313	2.29232	-3.7187	1.39686	long intergenic non-protein coding RNA 853
NUCKS1	0.0069	0.0004	3.82434	-0.151977	1.40125	nuclear casein kinase and cyclin dependent kinase substrate 1
SPATC1	0.185	0.0326	2.33725	-3.64701	1.40142	spermatogenesis and centriole associated 1
ZNF563	0.116	0.0166	2.54803	-3.33351	1.40209	zinc finger protein 563
EHMT2	0.179	0.0311	2.27863	-3.82699	1.40218	euchromatic histone lysine methyltransferase 2
FBXO5	1.07e-05	3.62e-08	6.56973	8.66544	1.40422	F-box protein 5
CLIC3	0.000462	1.11e-05	4.91579	3.20494	1.40818	chloride intracellular channel 3
MIR586	0.00234	9.75e-05	4.25799	1.14834	1.40952	microRNA 586
ABCC9	0.187	0.0331	2.42989	-3.46433	1.41306	ATP binding cassette subfamily C member 9
SLC25A26	0.00878	0.000544	3.72958	-0.431209	1.41484	solute carrier family 25 member 26
ACOT4	0.0219	0.00182	3.32419	-1.53007	1.41804	acyl-CoA thioesterase 4
MTHFD1L	0.00501	0.000266	3.94201	0.204259	1.41877	methylenetetrahydrofolate dehydrogenase (NADP+ dependent) 1-like
TTTY19	0.0599	0.0067	2.94513	-2.47334	1.41948	testis-specific transcript, Y-linked 19 (non-protein coding)
FBXL21	0.167	0.0281	2.32506	-3.76729	1.42146	F-box and leucine rich repeat protein 21 (gene/pseudogene)
SIL1	0.00312	0.000141	4.14285	0.800479	1.42386	SIL1 nucleotide exchange factor
DIP2A	0.00515	0.000276	3.97659	0.242558	1.42484	disco interacting protein 2 homolog A
ZNF736	0.103	0.014	2.577	-3.29533	1.42487	zinc finger protein 736
MYO15A	0.17	0.0287	2.33949	-3.68531	1.42516	myosin XVA
TGIF2LX	0.157	0.0256	2.38629	-3.59949	1.42569	TGFB induced factor homeobox 2 like, X-linked
SFTPB	0.2	0.0369	2.18317	-4.0553	1.42573	surfactant protein B
SKA3	0.0806	0.00993	2.76503	-2.73443	1.42579	spindle and kinetochore associated complex subunit 3
GZMB	9.8e-05	1.21e-06	5.56497	5.31797	1.42694	granzyme B
ANKRD34C-AS1	0.233	0.0468	2.19332	-3.86084	1.42769	ANKRD34C antisense RNA 1
ZNF684	0.0163	0.00121	3.45491	-1.18029	1.42914	zinc finger protein 684
CINP	0.000554	1.42e-05	4.85361	2.97574	1.43248	cyclin dependent kinase 2 interacting protein
SPATA31D3	0.221	0.043	2.17624	-3.92061	1.43704	SPATA31 subfamily D member 3
PTCD2	0.0079	0.000475	3.8043	-0.232489	1.43776	pentatricopeptide repeat domain 2
PHGDH	2.79e-06	4.75e-09	7.15044	10.6071	1.43827	phosphoglycerate dehydrogenase
MASTL	0.000151	2.31e-06	5.37621	4.69741	1.44256	microtubule associated serine/threonine kinase like
HSFY2	0.217	0.0418	2.1233	-4.19586	1.44337	heat shock transcription factor, Y-linked 2
HERC6	5.84e-05	5.73e-07	5.77977	6.0286	1.44654	HECT and RLD domain containing E3 ubiquitin protein ligase family member 6
CELF2	0.153	0.0247	2.39594	-3.52545	1.44825	CUGBP, Elav-like family member 2
POM121	0.0691	0.00808	2.89764	-2.51323	1.44907	POM121 transmembrane nucleoporin
SSSCA1	0.0374	0.00362	3.13908	-1.93583	1.45082	Sjogren syndrome/scleroderma autoantigen 1
GZMH	2.07e-05	1.12e-07	6.24713	7.58598	1.45166	granzyme H
EPHB2	0.0698	0.0082	2.77161	-2.87323	1.45194	EPH receptor B2
HES4	0.00053	1.35e-05	4.85848	3.02175	1.45219	hes family bHLH transcription factor 4
CDCA4	0.000531	1.35e-05	4.86979	3.03247	1.45631	cell division cycle associated 4
PPARGC1A	0.119	0.0171	2.51895	-3.3971	1.45767	PPARG coactivator 1 alpha
RGPD5	0.198	0.0362	2.41201	-3.53308	1.45784	RANBP2-like and GRIP domain containing 5
AP1S1	9.5e-06	2.97e-08	6.65396	8.86108	1.45806	adaptor related protein complex 1 sigma 1 subunit
CBX5	1.53e-05	6.92e-08	6.38487	8.04666	1.4582	chromobox 5
SPSB1	0.00505	0.000269	3.953	0.218518	1.45836	splA/ryanodine receptor domain and SOCS box containing 1
PGF	0.109	0.0152	2.56041	-3.34745	1.4591	placental growth factor
CERCAM	0.0588	0.00654	2.86887	-2.66259	1.45976	cerebral endothelial cell adhesion molecule
LDLRAD2	0.0755	0.00907	2.79552	-2.81069	1.46306	low density lipoprotein receptor class A domain containing 2
OR6W1P	0.241	0.0493	2.09192	-4.06681	1.4643	olfactory receptor family 6 subfamily W member 1 pseudogene
NME1	1.64e-06	2.11e-09	7.38226	11.3791	1.46573	NME/NM23 nucleoside diphosphate kinase 1
MRPL2	0.00443	0.000226	4.01684	0.38951	1.46799	mitochondrial ribosomal protein L2
THG1L	0.147	0.0232	2.35817	-3.795	1.46862	tRNA-histidine guanylyltransferase 1 like
LOC441204	0.0287	0.00257	3.32028	-1.63373	1.47025	uncharacterized LOC441204
PCDHA7	0.188	0.0334	2.49978	-3.42982	1.47061	protocadherin alpha 7
OR2L13	0.11	0.0154	2.64756	-3.09051	1.47215	olfactory receptor family 2 subfamily L member 13
C3orf14	2.07e-05	1.11e-07	6.24968	7.59448	1.47246	chromosome 3 open reading frame 14
KAAG1	0.191	0.0343	2.20447	-4.07891	1.47269	kidney associated antigen 1
POLQ	4.37e-05	3.68e-07	5.907	6.45132	1.47378	DNA polymerase theta
GFPT1	0.00127	4.33e-05	4.56141	1.97313	1.47526	glutamine--fructose-6-phosphate transaminase 1
RNU105C	0.12	0.0173	2.89794	-2.88864	1.47537	RNA, U105C small nucleolar
FIBP	0.0173	0.0013	3.43969	-1.20026	1.47546	FGF1 intracellular binding protein
CENPU	0.101	0.0135	2.62935	-3.00746	1.47661	centromere protein U
ANO7	0.218	0.042	2.1381	-4.12339	1.47672	anoctamin 7
CKS2	3.52e-06	7.03e-09	7.03802	10.2319	1.47786	CDC28 protein kinase regulatory subunit 2
HCG4B	0.111	0.0155	2.57134	-3.25296	1.47823	HLA complex group 4B (non-protein coding)
HERC5	0.000221	3.94e-06	5.2209	4.19025	1.47844	HECT and RLD domain containing E3 ubiquitin protein ligase 5
WI2-2373I1.2	0.131	0.0196	2.48598	-3.44313	1.47884	forkhead box L1-like
FEN1	5.58e-07	3.93e-10	7.86702	12.9827	1.47964	flap structure-specific endonuclease 1
BCR	0.00368	0.000175	4.10822	0.6392	1.4801	BCR, RhoGEF and GTPase activating protein
EEF2KMT	0.0914	0.0119	2.66268	-3.05292	1.48173	eukaryotic elongation factor 2 lysine methyltransferase
DDX60	0.000119	1.62e-06	5.47958	5.03673	1.48211	DEXD/H-box helicase 60
FSD2	0.171	0.0292	2.44707	-3.45978	1.4835	fibronectin type III and SPRY domain containing 2
IL12A	0.229	0.0454	2.08425	-4.04312	1.48438	interleukin 12A
IFNLR1	0.000882	2.68e-05	4.65296	2.37054	1.4859	interferon lambda receptor 1
SPON2	0.154	0.0249	2.32645	-3.82802	1.48646	spondin 2
BTN1A1	0.15	0.0238	2.35113	-3.78936	1.48669	butyrophilin subfamily 1 member A1
MED14	0.13	0.0195	2.45548	-3.54588	1.48913	mediator complex subunit 14
ZNF788	0.0118	0.0008	3.61969	-0.756773	1.49001	zinc finger family member 788
EEF1B2	3.11e-06	5.85e-09	7.0907	10.4078	1.49316	eukaryotic translation elongation factor 1 beta 2
TET1	0.0741	0.00888	2.762	-2.84737	1.4933	tet methylcytosine dioxygenase 1
CMTR1	0.00862	0.00053	3.72565	-0.42215	1.49647	cap methyltransferase 1
MIR1255B2	0.205	0.038	2.27224	-3.76635	1.49733	microRNA 1255b-2
KLRC1	0.0446	0.00454	3.00635	-2.30503	1.49975	killer cell lectin like receptor C1
KPNA2	1.92e-05	9.73e-08	6.28779	7.72192	1.50012	karyopherin subunit alpha 2
MB21D1	0.000584	1.53e-05	4.90088	2.96975	1.50018	Mab-21 domain containing 1
CDH16	0.219	0.0423	2.21674	-3.84632	1.50062	cadherin 16
MX1	2.78e-05	1.78e-07	6.11529	7.14552	1.50149	MX dynamin like GTPase 1
SMO	0.0479	0.00501	3.24588	-2.00949	1.50153	smoothened, frizzled class receptor
SAPCD2	0.047	0.00488	2.96785	-2.40556	1.50825	suppressor APC domain containing 2
PSMC3IP	0.0183	0.00141	3.41173	-1.28773	1.50946	PSMC3 interacting protein
MT1G	0.000358	7.56e-06	5.05637	3.59468	1.51305	metallothionein 1G
WNT8A	0.029	0.00261	3.70232	-1.37026	1.51685	Wnt family member 8A
PSMB11	0.232	0.0464	2.07696	-4.25	1.52089	proteasome subunit beta 11
ATP2C1	9.8e-05	1.21e-06	5.61909	5.33892	1.52251	ATPase secretory pathway Ca2+ transporting 1
MESDC1	0.0359	0.00343	3.09308	-2.10731	1.52816	mesoderm development candidate 1
DEPDC1B	0.000608	1.62e-05	4.8274	2.87332	1.53234	DEP domain containing 1B
PRR11	0.0573	0.00631	2.88623	-2.53178	1.5359	proline rich 11
SLX1A	0.0535	0.0058	2.9624	-2.41668	1.53687	SLX1 homolog A, structure-specific endonuclease subunit
CHAC2	0.15	0.024	2.39714	-3.47687	1.53691	ChaC cation transport regulator homolog 2
RPS24	2.14e-05	1.19e-07	6.23037	7.52994	1.53764	ribosomal protein S24
APOBEC3B	0.21	0.0395	2.14872	-3.97819	1.53817	apolipoprotein B mRNA editing enzyme catalytic subunit 3B
KIF18A	0.0263	0.00229	3.26365	-1.68666	1.53835	kinesin family member 18A
MT1F	1.66e-07	3.43e-11	8.57878	15.3013	1.53918	metallothionein 1F
LOC728554	0.137	0.0209	2.47072	-3.46906	1.53919	THO complex 3 pseudogene
TROAP	2.21e-05	1.25e-07	6.2162	7.48259	1.53985	trophinin associated protein
NDC80	4.59e-07	2.43e-10	8.00706	13.4426	1.5399	NDC80, kinetochore complex component
C12orf49	0.0199	0.00159	3.3553	-1.45196	1.54172	chromosome 12 open reading frame 49
LRRC20	0.00523	0.000281	3.9249	0.154127	1.54174	leucine rich repeat containing 20
CARD17	0.042	0.00421	3.01161	-2.33146	1.54606	caspase recruitment domain family member 17
MCAT	0.216	0.0415	2.13293	-4.04616	1.54765	malonyl-CoA-acyl carrier protein transacylase
TRIM41	0.0023	9.52e-05	4.27411	1.18636	1.5483	tripartite motif containing 41
ZNF284	0.0974	0.0129	2.67699	-3.02579	1.54836	zinc finger protein 284
ZNF77	0.179	0.0312	2.23773	-3.95312	1.54883	zinc finger protein 77
PDHA2	0.22	0.0425	2.12104	-4.16462	1.54924	pyruvate dehydrogenase (lipoamide) alpha 2
SLC10A2	0.131	0.0197	2.46883	-3.49627	1.54933	solute carrier family 10 member 2
PLXNA4	0.228	0.0451	2.12347	-4.01708	1.54944	plexin A4
CSTF1	0.0543	0.00591	2.92543	-2.51125	1.55008	cleavage stimulation factor subunit 1
SAR1B	2.09e-06	3.05e-09	7.27727	11.0298	1.55151	secretion associated Ras related GTPase 1B
METTL1	0.0118	0.000796	3.59088	-0.800329	1.55184	methyltransferase like 1
KCNJ9	0.106	0.0145	2.70359	-3.00986	1.55679	potassium voltage-gated channel subfamily J member 9
FGF17	0.0576	0.00637	2.91256	-2.5366	1.55689	fibroblast growth factor 17
CDKAL1	0.011	0.000726	3.70343	-0.542074	1.55732	CDK5 regulatory subunit associated protein 1 like 1
MIR548B	0.0699	0.00821	2.94754	-2.47999	1.55755	microRNA 548b
LARS2	0.00291	0.000129	4.18816	0.918376	1.55758	leucyl-tRNA synthetase 2, mitochondrial
FOXH1	0.22	0.0428	2.21147	-3.68561	1.55784	forkhead box H1
DGCR10	0.0875	0.0112	2.7387	-2.91703	1.55943	DiGeorge syndrome critical region gene 10 (non-protein coding)
TXNDC5	0.000291	5.8e-06	5.10754	3.82233	1.56094	thioredoxin domain containing 5
PRMT7	0.194	0.0352	2.20141	-3.83247	1.56466	protein arginine methyltransferase 7
PATE2	0.0582	0.00645	2.89627	-2.60434	1.56897	prostate and testis expressed 2
OR2B2	0.0196	0.00156	3.38292	-1.35807	1.58138	olfactory receptor family 2 subfamily B member 2
SKA1	0.00679	0.000392	3.86914	-0.053543	1.58436	spindle and kinetochore associated complex subunit 1
IDH2	1.08e-06	1.12e-09	7.56523	11.9863	1.58455	isocitrate dehydrogenase (NADP(+)) 2, mitochondrial
TIMELESS	2.95e-06	5.36e-09	7.1158	10.4916	1.58533	timeless circadian clock
FAM210A	0.0927	0.0121	2.63868	-3.12142	1.58547	family with sequence similarity 210 member A
MYL6B	2.24e-05	1.28e-07	6.20978	7.46114	1.58547	myosin light chain 6B
NUDCD2	0.0624	0.00706	2.86662	-2.61988	1.58613	NudC domain containing 2
HDLBP	0.163	0.0269	2.35608	-3.6321	1.59062	high density lipoprotein binding protein
POP1	0.0197	0.00157	3.48629	-1.14126	1.59139	POP1 homolog, ribonuclease P/MRP subunit
HMGB3	0.0427	0.0043	3.10595	-2.05754	1.59173	high mobility group box 3
PACRG	0.199	0.0364	2.44788	-3.50113	1.5924	PARK2 coregulated
HIST1H2BF	0.0399	0.00394	3.05512	-2.22255	1.59662	histone cluster 1, H2bf
LOC101928030	0.07	0.00822	2.79653	-2.82191	1.59758	uncharacterized LOC101928030
SYT2	0.0362	0.00346	3.17266	-1.92355	1.59825	synaptotagmin 2
FBXO6	3.77e-06	8.05e-09	6.9991	10.1019	1.59854	F-box protein 6
LAP3	1.24e-05	4.64e-08	6.49894	8.42846	1.59903	leucine aminopeptidase 3
UBXN8	0.0337	0.00316	3.25018	-1.78192	1.60021	UBX domain protein 8
CCNF	4.76e-05	4.15e-07	5.87225	6.33574	1.60377	cyclin F
PCSK6	0.167	0.0282	2.49066	-3.40072	1.60671	proprotein convertase subtilisin/kexin type 6
ITM2A	0.188	0.0336	2.23025	-3.94625	1.61025	integral membrane protein 2A
ARFGEF2	0.143	0.0221	2.41246	-3.51764	1.61345	ADP ribosylation factor guanine nucleotide exchange factor 2
MAT2B	0.0133	0.000925	3.56351	-0.889127	1.61522	methionine adenosyltransferase 2B
PTTG1	5.58e-07	4.16e-10	7.85059	12.9286	1.61791	pituitary tumor-transforming 1
CDCA8	2.54e-05	1.56e-07	6.15342	7.27283	1.6181	cell division cycle associated 8
MAD2L1	2.25e-05	1.29e-07	6.20805	7.45534	1.61867	MAD2 mitotic arrest deficient-like 1 (yeast)
GPR55	0.00289	0.000127	4.17572	0.899354	1.62015	G protein-coupled receptor 55
RDH10	0.00227	9.31e-05	4.28081	1.20662	1.62628	retinol dehydrogenase 10 (all-trans)
TRIP13	6.38e-05	6.52e-07	5.74255	5.90515	1.62827	thyroid hormone receptor interactor 13
SLC35C2	0.133	0.02	2.45137	-3.51826	1.63045	solute carrier family 35 member C2
CCDC34	0.0339	0.00318	3.1664	-1.89023	1.63241	coiled-coil domain containing 34
WDR34	0.00789	0.000474	3.83199	-0.194662	1.63252	WD repeat domain 34
LGALS3BP	0.0181	0.00139	3.4297	-1.2288	1.63656	galectin 3 binding protein
PCNA	2.87e-06	5e-09	7.13531	10.5567	1.64173	proliferating cell nuclear antigen
APOOL	0.0012	4.06e-05	4.53667	1.98299	1.64241	apolipoprotein O like
CCL1	0.0202	0.00163	3.44098	-1.31323	1.64267	C-C motif chemokine ligand 1
PNMAL1	0.0935	0.0122	2.76675	-2.88886	1.64325	paraneoplastic Ma antigen family like 1
ATP5G2	0.00494	0.000261	4.17332	0.472092	1.64554	ATP synthase, H+ transporting, mitochondrial Fo complex subunit C2 (subunit 9)
FANCB	0.117	0.0167	2.52907	-3.37615	1.64682	Fanconi anemia complementation group B
ETV7	0.000593	1.56e-05	4.87891	2.92483	1.64814	ETS variant 7
JCHAIN	0.000422	9.7e-06	4.95566	3.33275	1.65233	joining chain of multimeric IgA and IgM
HELLS	0.0448	0.00458	2.98407	-2.38971	1.65672	helicase, lymphoid-specific
VIT	0.0607	0.00681	2.84573	-2.70057	1.66043	vitrin
IFNAR2	0.167	0.0282	2.3846	-3.59382	1.66431	interferon alpha and beta receptor subunit 2
RAD51AP1	3.86e-07	1.78e-10	8.0973	13.7381	1.66696	RAD51 associated protein 1
IGDCC4	0.109	0.015	2.60988	-3.20753	1.66954	immunoglobulin superfamily DCC subclass member 4
ZHX1	0.0653	0.0075	2.89792	-2.50744	1.67072	zinc fingers and homeoboxes 1
DONSON	0.000225	4.04e-06	5.21335	4.16567	1.67135	downstream neighbor of SON
TNFSF15	0.0183	0.00142	3.58413	-1.02854	1.67335	tumor necrosis factor superfamily member 15
EPSTI1	9.55e-07	8.55e-10	7.6425	12.242	1.67835	epithelial stromal interaction 1 (breast)
PPP1R1C	0.0302	0.00274	4.23013	-1.41836	1.68095	protein phosphatase 1 regulatory inhibitor subunit 1C
TCTEX1D2	1.56e-05	7.13e-08	6.37645	8.01849	1.68286	Tctex1 domain containing 2
UFD1L	3.43e-05	2.6e-07	6.20964	6.83474	1.68415	ubiquitin fusion degradation 1 like (yeast)
RBBP8	2.77e-07	8.32e-11	8.31913	14.4612	1.68423	RB binding protein 8, endonuclease
PCK2	0.000161	2.51e-06	5.47982	4.68609	1.68846	phosphoenolpyruvate carboxykinase 2, mitochondrial
PAK1IP1	0.0154	0.00112	3.49036	-1.06474	1.68854	PAK1 interacting protein 1
GGH	0.153	0.0247	2.3958	-3.48624	1.68993	gamma-glutamyl hydrolase
IFITM3	3.26e-05	2.38e-07	6.03134	6.86547	1.69309	interferon induced transmembrane protein 3
GBP1P1	1.11e-05	4.08e-08	6.53616	8.55305	1.69504	guanylate binding protein 1 pseudogene 1
MZB1	0.000547	1.4e-05	4.84651	2.98357	1.6989	marginal zone B and B1 cell specific protein
E2F7	0.0122	0.000834	3.58049	-0.827004	1.69964	E2F transcription factor 7
HMMR	0.000137	1.99e-06	5.41993	4.84076	1.70062	hyaluronan mediated motility receptor
NACC1	0.175	0.03	2.3937	-3.45817	1.70574	nucleus accumbens associated 1
CAMK2D	0.00173	6.53e-05	4.44384	1.61206	1.70865	calcium/calmodulin dependent protein kinase II delta
GMPPA	0.193	0.0349	2.29087	-3.60602	1.70897	GDP-mannose pyrophosphorylase A
ZAP70	0.000196	3.29e-06	5.51797	4.46828	1.70945	zeta chain of T cell receptor associated protein kinase 70
MIR1228	0.0233	0.00196	3.30157	-1.57026	1.70994	microRNA 1228
DEFB1	0.171	0.0291	2.27868	-3.88709	1.71348	defensin beta 1
BAK1	0.000201	3.41e-06	5.27757	4.33785	1.71428	BCL2 antagonist/killer 1
SPDL1	0.00711	0.000415	3.81172	-0.187984	1.71434	spindle apparatus coiled-coil protein 1
PLK4	1.74e-05	8.26e-08	6.33443	7.87791	1.71757	polo like kinase 4
SLC1A4	0.00605	0.000339	3.96997	0.174301	1.72703	solute carrier family 1 member 4
MRFAP1L1	0.0165	0.00123	3.48561	-1.13392	1.72987	Morf4 family associated protein 1 like 1
DNASE1L1	0.0519	0.00557	3.01125	-2.32	1.73238	deoxyribonuclease 1 like 1
SERPINE3	0.0492	0.00518	2.97064	-2.38508	1.74146	serpin family E member 3
SREBF1	0.0981	0.013	2.90514	-2.72924	1.74241	sterol regulatory element binding transcription factor 1
ABHD17B	0.0139	0.000979	3.57166	-0.886371	1.74356	abhydrolase domain containing 17B
ZNF100	0.0717	0.00848	2.78439	-2.8495	1.74419	zinc finger protein 100
DSCC1	0.000252	4.74e-06	5.21139	4.04514	1.74431	DNA replication and sister chromatid cohesion 1
KIF15	0.000686	1.93e-05	4.75114	2.68047	1.74935	kinesin family member 15
IFI27L1	1.08e-06	1.18e-09	7.55009	11.9361	1.74962	interferon alpha inducible protein 27 like 1
CAPRIN1	0.194	0.0351	2.21356	-3.99881	1.75177	cell cycle associated protein 1
KLHL14	0.00087	2.62e-05	4.65947	2.39102	1.75366	kelch like family member 14
VTI1A	0.234	0.0471	2.1022	-4.13459	1.7636	vesicle transport through interaction with t-SNAREs 1A
TIMM10	6.57e-05	6.85e-07	5.72823	5.8577	1.76629	translocase of inner mitochondrial membrane 10 homolog (yeast)
NRF1	0.0255	0.0022	3.56268	-1.30142	1.76672	nuclear respiratory factor 1
TICRR	0.0656	0.00754	2.83536	-2.66495	1.77297	TOPBP1 interacting checkpoint and replication regulator
BATF2	0.00712	0.000417	3.81741	-0.164008	1.77378	basic leucine zipper ATF-like transcription factor 2
COLCA2	0.161	0.0264	2.45929	-3.42243	1.77414	colorectal cancer associated 2
ENDOG	0.00054	1.38e-05	4.91815	3.05537	1.78099	endonuclease G
ZSCAN2	0.0495	0.00521	2.97893	-2.35629	1.7812	zinc finger and SCAN domain containing 2
MEIS2	0.184	0.0325	3.15315	-3.27087	1.78376	Meis homeobox 2
TMEM252	0.137	0.021	2.62065	-3.17762	1.78391	transmembrane protein 252
CCNB1	8.24e-06	2.36e-08	6.69167	9.07365	1.7856	cyclin B1
FAM20C	0.215	0.041	2.48651	-3.49973	1.78751	family with sequence similarity 20 member C
MS4A13	0.0974	0.0129	2.64951	-3.10895	1.7888	membrane spanning 4-domains A13
GPATCH4	0.174	0.0298	2.30278	-3.65522	1.79024	G-patch domain containing 4
ETNK1	0.000489	1.2e-05	4.9311	3.16975	1.79147	ethanolamine kinase 1
IL15RA	0.0464	0.0048	3.06183	-2.12967	1.79396	interleukin 15 receptor subunit alpha
PLEKHG2	0.0235	0.00198	3.34961	-1.43285	1.79574	pleckstrin homology and RhoGEF domain containing G2
ILDR2	0.231	0.046	2.15084	-3.93018	1.79603	immunoglobulin like domain containing receptor 2
SNORD107	0.0431	0.00436	3.49211	-1.80953	1.79808	small nucleolar RNA, C/D box 107
ZNF34	0.0252	0.00216	3.27781	-1.64416	1.80345	zinc finger protein 34
LINC00052	0.0467	0.00484	3.05871	-2.21995	1.80379	long intergenic non-protein coding RNA 52
SKP2	0.115	0.0164	2.52888	-3.30929	1.80429	S-phase kinase-associated protein 2, E3 ubiquitin protein ligase
IL17RC	0.0283	0.00253	3.27573	-1.68852	1.80575	interleukin 17 receptor C
PDIA3P1	2.2e-05	1.24e-07	6.21921	7.49265	1.80816	protein disulfide isomerase family A member 3 pseudogene 1
DUT	0.000221	3.96e-06	5.24924	4.20031	1.80903	deoxyuridine triphosphatase
GTPBP1	0.163	0.027	2.36866	-3.60973	1.81035	GTP binding protein 1
S100A5	0.0909	0.0118	2.71585	-2.96426	1.81198	S100 calcium binding protein A5
PRC1	1.84e-05	8.86e-08	6.3143	7.81059	1.81504	protein regulator of cytokinesis 1
LAMP3	0.000868	2.61e-05	4.66017	2.39323	1.81552	lysosomal associated membrane protein 3
UBE2T	6.44e-06	1.68e-08	6.78952	9.40114	1.81711	ubiquitin conjugating enzyme E2 T
CDC42BPA	0.137	0.0209	2.44155	-3.49166	1.82078	CDC42 binding protein kinase alpha
MEN1	0.122	0.0177	2.5626	-3.18264	1.82167	menin 1
TNFRSF10B	0.227	0.0448	2.32227	-3.67314	1.82515	TNF receptor superfamily member 10b
MRPL47	0.111	0.0155	2.55225	-3.28769	1.82877	mitochondrial ribosomal protein L47
DCLRE1A	2.94e-05	1.98e-07	6.08498	7.04439	1.83755	DNA cross-link repair 1A
FAM72B	9.39e-06	2.91e-08	6.63217	8.87449	1.84486	family with sequence similarity 72 member B
CPEB3	0.225	0.0443	2.32986	-3.64529	1.8496	cytoplasmic polyadenylation element binding protein 3
WIPF3	0.188	0.0335	2.26682	-3.79556	1.85582	WAS/WASL interacting protein family member 3
BIRC5	4.72e-05	4.09e-07	5.89624	6.35811	1.85896	baculoviral IAP repeat containing 5
TRAPPC6B	0.151	0.0242	2.38221	-3.63266	1.86363	trafficking protein particle complex 6B
COMP	0.124	0.0182	2.66881	-3.094	1.86984	cartilage oligomeric matrix protein
CENPW	9.62e-05	1.17e-06	5.57471	5.35007	1.87012	centromere protein W
PLEC	0.0305	0.00279	3.48655	-1.52006	1.87615	plectin
QPRT	0.000905	2.75e-05	4.67787	2.37851	1.87633	quinolinate phosphoribosyltransferase
GMPR2	0.0338	0.00318	3.20598	-1.8748	1.88275	guanosine monophosphate reductase 2
FRRS1	0.0302	0.00274	3.3519	-1.63168	1.88327	ferric chelate reductase 1
IFNG	5.34e-05	4.88e-07	5.84538	6.18861	1.88421	interferon gamma
OASL	1.26e-05	4.97e-08	6.47974	8.36419	1.88756	2'-5'-oligoadenylate synthetase like
LTK	0.172	0.0293	2.63803	-3.27913	1.89101	leukocyte receptor tyrosine kinase
TP53TG3	0.186	0.033	2.28156	-3.78822	1.90183	TP53 target 3
TTK	0.000639	1.75e-05	4.7798	2.77137	1.90353	TTK protein kinase
CMPK2	6.92e-05	7.24e-07	5.71232	5.80499	1.90507	cytidine/uridine monophosphate kinase 2
EFNB1	0.128	0.0191	2.58677	-3.22178	1.90642	ephrin B1
ATAD2	4.91e-05	4.35e-07	5.85883	6.29114	1.90734	ATPase family, AAA domain containing 2
OAS3	2.11e-05	1.15e-07	6.2394	7.56013	1.91019	2'-5'-oligoadenylate synthetase 3
IFIT3	0.000239	4.39e-06	5.18889	4.08614	1.91308	interferon induced protein with tetratricopeptide repeats 3
CCT8L2	0.142	0.0221	2.49041	-3.29876	1.9131	chaperonin containing TCP1 subunit 8 like 2
MIR605	0.0239	0.00203	3.40048	-1.44055	1.91622	microRNA 605
EMC2	0.000598	1.59e-05	4.88914	2.92837	1.92494	ER membrane protein complex subunit 2
ACP2	0.00139	4.88e-05	4.4904	1.83027	1.93254	acid phosphatase 2, lysosomal
PTTG3P	3.86e-07	1.86e-10	8.08416	13.6951	1.93852	pituitary tumor-transforming 3, pseudogene
MIR629	0.205	0.0381	2.24703	-3.81844	1.94184	microRNA 629
SLCO1A2	0.127	0.0188	2.52568	-3.35969	1.94276	solute carrier organic anion transporter family member 1A2
SPRY4	0.0325	0.00301	3.28373	-1.73771	1.94598	sprouty RTK signaling antagonist 4
CXCR6	0.000694	1.96e-05	4.75764	2.67865	1.95634	C-X-C motif chemokine receptor 6
KIF2C	0.00135	4.73e-05	4.55958	1.93117	1.95848	kinesin family member 2C
RFC3	0.0104	0.000681	3.74773	-0.451069	1.96023	replication factor C subunit 3
PAX8-AS1	0.00638	0.000363	4.05143	0.152585	1.96135	PAX8 antisense RNA 1
TNFRSF17	0.00125	4.26e-05	4.5125	1.93114	1.97306	TNF receptor superfamily member 17
LINC01119	0.184	0.0323	2.30786	-3.74135	1.98198	long intergenic non-protein coding RNA 1119
IKZF3	0.0144	0.00102	3.54835	-0.948715	1.98687	IKAROS family zinc finger 3
ESPL1	0.00108	3.52e-05	4.65331	2.19876	1.98889	extra spindle pole bodies like 1, separase
PSAT1	3.14e-05	2.23e-07	6.14393	6.95908	1.99259	phosphoserine aminotransferase 1
RNASEH2A	7.6e-06	2.09e-08	6.72623	9.18935	1.99701	ribonuclease H2 subunit A
LY6E	6.69e-07	5.68e-10	7.76076	12.6326	2.00347	lymphocyte antigen 6 complex, locus E
KIAA0087	0.22	0.0425	2.2653	-3.75029	2.023	KIAA0087
MELK	4.67e-07	2.68e-10	7.97799	13.3473	2.0254	maternal embryonic leucine zipper kinase
IRAK1BP1	0.0268	0.00235	3.27878	-1.66581	2.02687	interleukin 1 receptor associated kinase 1 binding protein 1
MIR718	0.206	0.0385	2.28176	-3.68962	2.02961	microRNA 718
STARD4	0.01	0.000642	3.78099	-0.40381	2.03016	StAR related lipid transfer domain containing 4
USP17L27	0.0428	0.00431	3.12588	-2.0599	2.03033	ubiquitin specific peptidase 17-like family member 27
IFI6	4.78e-06	1.12e-08	6.90602	9.79084	2.03518	interferon alpha inducible protein 6
OAS1	4.78e-06	1.12e-08	6.90511	9.78777	2.03613	2'-5'-oligoadenylate synthetase 1
KIF14	7.68e-06	2.13e-08	6.72083	9.17126	2.03671	kinesin family member 14
ISOC2	0.00607	0.00034	3.89998	0.065052	2.03872	isochorismatase domain containing 2
RPL29	0.00404	0.000199	4.07577	0.553563	2.03909	ribosomal protein L29
ECE2	0.00514	0.000275	4.17559	0.447731	2.04128	endothelin converting enzyme 2
CCNE1	0.022	0.00183	3.37203	-1.31578	2.04682	cyclin E1
FAM64A	0.155	0.0251	2.4104	-3.37434	2.04705	family with sequence similarity 64 member A
DUXA	0.0643	0.00735	3.33786	-2.19491	2.04832	double homeobox A
UCK2	0.0141	0.000996	3.61058	-0.739973	2.05105	uridine-cytidine kinase 2
AIFM2	0.239	0.0485	2.14492	-3.9016	2.05633	apoptosis inducing factor, mitochondria associated 2
OIP5	2.57e-05	1.6e-07	6.14541	7.24609	2.06159	Opa interacting protein 5
PSORS1C3	0.0693	0.00811	2.90847	-2.58464	2.06803	psoriasis susceptibility 1 candidate 3 (non-protein coding)
PCGF6	0.0265	0.00232	3.30799	-1.57944	2.07221	polycomb group ring finger 6
HSPE1	0.000126	1.74e-06	5.45846	4.9673	2.08527	heat shock protein family E (Hsp10) member 1
CDK1	5.71e-06	1.44e-08	6.83277	9.54584	2.08597	cyclin dependent kinase 1
CHI3L2	0.000104	1.33e-06	5.55318	5.23334	2.09055	chitinase 3 like 2
KIF20A	0.00129	4.46e-05	4.50778	1.9002	2.10188	kinesin family member 20A
ASPM	6.69e-07	5.68e-10	7.76066	12.6323	2.10627	abnormal spindle microtubule assembly
MT1E	9.14e-06	2.77e-08	6.64641	8.92215	2.10691	metallothionein 1E
RPS7	1.25e-05	4.81e-08	6.48881	8.39455	2.10921	ribosomal protein S7
RACGAP1	2e-05	1.03e-07	6.29587	7.67677	2.11974	Rac GTPase activating protein 1
TTC21A	0.0122	0.000832	3.687	-0.677787	2.12499	tetratricopeptide repeat domain 21A
ALYREF	6.06e-05	6.08e-07	5.82206	5.99771	2.12534	Aly/REF export factor
FOXM1	0.00182	7.02e-05	4.38785	1.49557	2.13045	forkhead box M1
ZWINT	0.000343	7.14e-06	5.08837	3.66222	2.13514	ZW10 interacting kinetochore protein
ITIH3	0.0442	0.0045	3.21687	-1.98287	2.13758	inter-alpha-trypsin inhibitor heavy chain 3
IFIT1	0.000307	6.23e-06	5.08653	3.75437	2.14176	interferon induced protein with tetratricopeptide repeats 1
MCM4	3.86e-07	1.76e-10	8.10038	13.7482	2.14925	minichromosome maintenance complex component 4
CCDC134	0.174	0.0297	2.35853	-3.48642	2.15131	coiled-coil domain containing 134
PPARGC1B	0.00287	0.000126	4.78315	1.22128	2.15337	PPARG coactivator 1 beta
TMEM237	0.00739	0.000437	3.87033	-0.110822	2.1552	transmembrane protein 237
PODN	0.224	0.044	2.18438	-3.90221	2.15536	podocan
SPAG6	0.0122	0.000827	3.5951	-0.793692	2.15666	sperm associated antigen 6
EZH2	2.07e-05	1.12e-07	6.24687	7.58511	2.16258	enhancer of zeste 2 polycomb repressive complex 2 subunit
PHF19	4.2e-05	3.49e-07	5.96345	6.5157	2.16346	PHD finger protein 19
ST5	0.0682	0.00793	2.94666	-2.5264	2.16523	suppression of tumorigenicity 5
NUSAP1	3.65e-07	1.38e-10	8.17147	13.9804	2.16927	nucleolar and spindle associated protein 1
IFI44	2.02e-06	2.72e-09	7.31034	11.1399	2.17188	interferon induced protein 44
APITD1	5.95e-05	5.9e-07	5.87645	6.03984	2.17413	apoptosis-inducing, TAF9-like domain 1
DTL	0.000473	1.15e-05	4.9182	3.18597	2.18281	denticleless E3 ubiquitin protein ligase homolog
SLC25A35	0.00253	0.000107	4.47581	1.2746	2.19236	solute carrier family 25 member 35
RRM2	0.00742	0.000439	3.86851	-0.071983	2.1969	ribonucleotide reductase regulatory subunit M2
LAG3	1.12e-06	1.26e-09	7.53015	11.87	2.2016	lymphocyte activating 3
APOL3	0.161	0.0265	2.41527	-3.50713	2.20835	apolipoprotein L3
FASLG	2.14e-05	1.18e-07	6.25464	7.54049	2.20958	Fas ligand
TMEM44	0.00361	0.00017	4.33163	0.866794	2.22981	transmembrane protein 44
CDC45	0.0501	0.0053	2.98426	-2.18062	2.23664	cell division cycle 45
TP53I3	0.0905	0.0117	3.53695	-2.55931	2.23763	tumor protein p53 inducible protein 3
ASTN1	0.146	0.0228	3.52334	-3.05872	2.24102	astrotactin 1
TMPO	0.000108	1.41e-06	5.59219	5.20497	2.24503	thymopoietin
VPS13A	0.00178	6.81e-05	5.90397	1.13839	2.24773	vacuolar protein sorting 13 homolog A
HIST1H2AL	0.0233	0.00197	3.58155	-1.24042	2.25213	histone cluster 1, H2al
PHKG1	0.15	0.0239	2.52864	-3.31583	2.26842	phosphorylase kinase catalytic subunit gamma 1
LOC100130880	0.146	0.0229	2.48574	-3.22504	2.27806	uncharacterized LOC100130880
JUP	0.037	0.00357	3.32003	-1.77441	2.2789	junction plakoglobin
HNRNPA1	0.000636	1.73e-05	4.84694	2.83187	2.28178	heterogeneous nuclear ribonucleoprotein A1
FAM181A	0.052	0.00558	3.90704	-2.03465	2.28903	family with sequence similarity 181 member A
VSTM2A	0.0879	0.0113	2.75389	-2.83393	2.2899	V-set and transmembrane domain containing 2A
TAF8	0.0112	0.000744	3.7531	-0.521387	2.29852	TATA-box binding protein associated factor 8
PI4K2B	0.0267	0.00234	3.82927	-1.29948	2.30672	phosphatidylinositol 4-kinase type 2 beta
PCDHGC4	0.157	0.0254	2.37068	-3.63069	2.30816	protocadherin gamma subfamily C, 4
PLBD2	0.0212	0.00173	3.6097	-1.14084	2.3122	phospholipase B domain containing 2
BMPR1B	0.0226	0.00189	3.50567	-1.26221	2.31524	bone morphogenetic protein receptor type 1B
OAS2	5.86e-07	4.57e-10	7.82346	12.8393	2.31846	2'-5'-oligoadenylate synthetase 2
ARSB	0.0029	0.000128	4.35196	1.06884	2.32207	arylsulfatase B
NT5DC2	0.0873	0.0111	2.68412	-2.97736	2.33205	5'-nucleotidase domain containing 2
RSAD2	3.14e-05	2.21e-07	6.05364	6.93983	2.33581	radical S-adenosyl methionine domain containing 2
SKA2	0.000131	1.85e-06	5.49206	4.93769	2.33778	spindle and kinetochore associated complex subunit 2
FABP5	1.66e-07	3.12e-11	8.60745	15.3936	2.34721	fatty acid binding protein 5
SPATS2L	3.06e-06	5.68e-09	7.09876	10.4347	2.34745	spermatogenesis associated serine rich 2 like
STMN1	2.19e-07	5.29e-11	8.45163	14.8908	2.34887	stathmin 1
FXYD6	0.0445	0.00453	3.14349	-1.98029	2.35201	FXYD domain containing ion transport regulator 6
TPX2	2.77e-07	8.9e-11	8.29924	14.3966	2.35459	TPX2, microtubule nucleation factor
NEK2	0.000367	7.9e-06	5.04338	3.55354	2.35565	NIMA related kinase 2
ZEB1	0.0469	0.00487	4.28345	-1.98086	2.36256	zinc finger E-box binding homeobox 1
LOC389705	0.0103	0.000669	3.9825	-0.305468	2.37287	chromosome 4 open reading frame 27 pseudogene
KCTD14	0.0314	0.00289	3.2023	-1.82304	2.37558	potassium channel tetramerization domain containing 14
UHRF1	5.25e-07	3.38e-10	7.91115	13.1278	2.38085	ubiquitin like with PHD and ring finger domains 1
CDCA7	9.46e-07	8.25e-10	7.65275	12.2759	2.38339	cell division cycle associated 7
OR2A1	0.104	0.0141	2.86148	-2.78384	2.38876	olfactory receptor family 2 subfamily A member 1
CCNA2	6.03e-07	4.84e-10	7.80681	12.7845	2.40202	cyclin A2
STIL	2.27e-06	3.49e-09	7.30791	10.9037	2.40245	SCL/TAL1 interrupting locus
CXCL10	0.000635	1.73e-05	4.78443	2.78607	2.4047	C-X-C motif chemokine ligand 10
MMACHC	0.00866	0.000534	3.83438	-0.257035	2.41058	methylmalonic aciduria (cobalamin deficiency) cblC type, with homocystinuria
CENPN	5.58e-07	4.1e-10	7.89676	12.9389	2.41548	centromere protein N
RAD54L	0.00724	0.000425	3.90255	-0.027895	2.42314	RAD54-like (S. cerevisiae)
ISPD	0.155	0.025	2.5549	-3.25564	2.43329	isoprenoid synthase domain containing
SLC7A3	0.217	0.0417	2.90736	-3.49978	2.44751	solute carrier family 7 member 3
RTP4	3.65e-07	1.42e-10	8.1622	13.9501	2.45434	receptor transporter protein 4
YAF2	0.0677	0.00785	2.92246	-2.50455	2.45601	YY1 associated factor 2
TMEM72-AS1	0.0591	0.00657	2.94342	-2.4692	2.46519	TMEM72 antisense RNA 1
MTHFD1	0.00126	4.31e-05	4.56299	1.99438	2.46835	methylenetetrahydrofolate dehydrogenase, cyclohydrolase and formyltetrahydrofolate synthetase 1
ABR	0.194	0.0352	2.42807	-3.47288	2.46897	active BCR-related
SLC5A2	0.0928	0.0121	3.04622	-2.61354	2.47739	solute carrier family 5 member 2
PIP	0.196	0.0357	3.05873	-3.41473	2.48674	prolactin induced protein
PYY2	0.144	0.0225	2.50648	-3.28983	2.49452	peptide YY, 2 (pseudogene)
OR1L4	0.19	0.0341	3.10627	-3.38897	2.50348	olfactory receptor family 1 subfamily L member 4
SNORD114-27	0.0577	0.00638	3.19678	-2.17994	2.5048	small nucleolar RNA, C/D box 114-27
SLC27A2	8.1e-05	9.11e-07	5.79309	5.64164	2.508	solute carrier family 27 member 2
PARPBP	0.00181	6.93e-05	4.46341	1.5877	2.51167	PARP1 binding protein
ZSCAN22	0.131	0.0196	2.60887	-3.14041	2.51556	zinc finger and SCAN domain containing 22
MAP9	0.206	0.0384	2.53131	-3.44906	2.5186	microtubule associated protein 9
C11orf49	0.189	0.0337	2.39263	-3.46212	2.51874	chromosome 11 open reading frame 49
CAMK1G	0.000828	2.47e-05	4.67696	2.44612	2.55901	calcium/calmodulin dependent protein kinase IG
GLDC	0.00631	0.000357	3.90045	0.046409	2.55981	glycine decarboxylase
TMTC4	0.17	0.0288	2.36437	-3.46867	2.59537	transmembrane and tetratricopeptide repeat containing 4
UBE2C	4.6e-07	2.53e-10	7.99432	13.4009	2.59717	ubiquitin conjugating enzyme E2 C
AURKA	1.09e-05	3.93e-08	6.60069	8.59742	2.59751	aurora kinase A
AGBL1	0.111	0.0156	3.15512	-2.76807	2.61445	ATP/GTP binding protein like 1
FANCI	0.0029	0.000128	4.27392	1.05361	2.61484	Fanconi anemia complementation group I
C1QB	0.00169	6.32e-05	4.49364	1.68336	2.61558	complement C1q B chain
DPPA2	0.0428	0.00432	4.10569	-1.77618	2.63602	developmental pluripotency associated 2
CD38	1.66e-07	3.44e-11	8.57855	15.3006	2.64179	CD38 molecule
BUB1	0.0284	0.00254	3.26612	-1.56929	2.64777	BUB1 mitotic checkpoint serine/threonine kinase
ALDH3A2	0.232	0.0466	2.34308	-3.62783	2.65437	aldehyde dehydrogenase 3 family member A2
SYNE2	0.163	0.027	2.39418	-3.54172	2.65679	spectrin repeat containing nuclear envelope protein 2
MANEA	0.00301	0.000134	4.25857	0.988144	2.65794	mannosidase endo-alpha
C2orf48	0.0325	0.00301	3.37083	-1.62697	2.66167	chromosome 2 open reading frame 48
P2RX2	0.132	0.0199	2.62253	-3.10429	2.66528	purinergic receptor P2X 2
SH3TC2	0.0377	0.00366	4.02357	-1.72563	2.67149	SH3 domain and tetratricopeptide repeats 2
GINS3	2.02e-06	2.74e-09	7.64732	11.0905	2.67245	GINS complex subunit 3
FAM83D	0.0392	0.00385	3.17141	-1.84299	2.68061	family with sequence similarity 83 member D
KLF17	0.232	0.0465	2.29997	-3.65355	2.68088	Kruppel like factor 17
UBC	0.125	0.0184	3.75513	-3.08013	2.68384	ubiquitin C
MCM10	1.02e-05	3.38e-08	6.70554	8.74812	2.69428	minichromosome maintenance 10 replication initiation factor
DPYSL3	0.198	0.0361	2.57327	-3.40499	2.70479	dihydropyrimidinase like 3
DLGAP5	1.36e-06	1.65e-09	7.52791	11.6092	2.71976	DLG associated protein 5
CDCA5	5.58e-07	4.23e-10	7.84595	12.9134	2.72004	cell division cycle associated 5
MT1H	0.00833	0.000508	3.829	-0.163791	2.74583	metallothionein 1H
DNAH7	0.154	0.0248	2.68163	-3.17955	2.78325	dynein axonemal heavy chain 7
KIF11	1.66e-07	3.22e-11	8.64982	15.3512	2.78514	kinesin family member 11
SNORD116-13	0.0876	0.0112	3.03421	-2.57384	2.78944	small nucleolar RNA, C/D box 116-13
TMPRSS4	0.0604	0.00676	3.59844	-2.09253	2.79808	transmembrane protease, serine 4
MALRD1	0.0267	0.00234	3.75853	-1.30935	2.82609	MAM and LDL receptor class A domain containing 1
LRP6	0.128	0.0189	2.7424	-3.01886	2.83305	LDL receptor related protein 6
RERE	0.144	0.0224	2.50997	-3.35987	2.83324	arginine-glutamic acid dipeptide repeats
MIRLET7E	0.164	0.0273	2.46102	-3.40104	2.83952	microRNA let-7e
RHBDD3	0.00452	0.000232	4.1774	0.579847	2.84285	rhomboid domain containing 3
KLF10	0.00179	6.83e-05	4.498	1.62565	2.84428	Kruppel like factor 10
AURKB	0.0047	0.000246	4.04487	0.448705	2.8586	aurora kinase B
ISG15	1.08e-06	1.19e-09	7.5469	11.9255	2.86211	ISG15 ubiquitin-like modifier
HJURP	0.000148	2.22e-06	5.64775	4.80515	2.8638	Holliday junction recognition protein
SCD	2.09e-06	2.99e-09	7.35336	11.051	2.87595	stearoyl-CoA desaturase
CAPN7	0.16	0.0263	2.46066	-3.42013	2.87786	calpain 7
XDH	0.236	0.0477	2.32823	-3.64588	2.88682	xanthine dehydrogenase
CEP55	0.00878	0.000543	3.76713	-0.30382	2.91395	centrosomal protein 55
TYMS	1.66e-07	2.07e-11	8.72874	15.7832	2.91721	thymidylate synthetase
PIR	0.128	0.0189	2.64945	-3.0606	2.94528	pirin
IFI44L	4.17e-07	2.11e-10	8.04822	13.5775	2.97122	interferon induced protein 44 like
SPACA3	0.134	0.0202	3.65235	-3.12403	2.97762	sperm acrosome associated 3
NCAPG	0.000153	2.36e-06	5.45679	4.72959	2.9925	non-SMC condensin I complex subunit G
TCEAL4	0.225	0.0442	2.84991	-3.53328	3.00459	transcription elongation factor A like 4
B4GALT6	0.0528	0.0057	4.5385	-2.16522	3.013	beta-1,4-galactosyltransferase 6
PRKCZ	0.196	0.0357	3.06051	-3.41376	3.01486	protein kinase C zeta
CACNG3	0.181	0.0317	2.66201	-3.30091	3.027	calcium voltage-gated channel auxiliary subunit gamma 3
BORCS5	0.153	0.0245	2.9603	-3.19166	3.04218	BLOC-1 related complex subunit 5
CHEK1	0.0148	0.00107	3.56581	-0.813309	3.04471	checkpoint kinase 1
TIPIN	0.0143	0.00101	3.60444	-0.755057	3.04517	TIMELESS interacting protein
CENPM	3.65e-06	7.63e-09	7.01474	10.1542	3.07015	centromere protein M
ARPC2	0.129	0.0193	2.69539	-3.08598	3.10191	actin related protein 2/3 complex subunit 2
C10orf82	0.0905	0.0117	2.96263	-2.64713	3.10859	chromosome 10 open reading frame 82
CHAF1B	2.46e-05	1.46e-07	6.46141	7.32392	3.12013	chromatin assembly factor 1 subunit B
PAX6	0.135	0.0204	2.79903	-3.01259	3.17832	paired box 6
OR52H1	0.129	0.0192	3.00573	-3.04786	3.18022	olfactory receptor family 52 subfamily H member 1
SERPING1	2.54e-05	1.56e-07	6.17542	7.27872	3.19499	serpin family G member 1
REG3G	0.0656	0.00755	4.84451	-2.7097	3.21925	regenerating family member 3 gamma
GMNN	2.79e-05	1.79e-07	6.13487	7.14481	3.26202	geminin, DNA replication inhibitor
CCDC151	0.184	0.0325	2.43995	-3.41744	3.27814	coiled-coil domain containing 151
TK1	3.3e-05	2.48e-07	6.13745	6.85858	3.28739	thymidine kinase 1
FAM71F2	0.218	0.042	3.30877	-3.53394	3.29052	family with sequence similarity 71 member F2
MME	0.0101	0.000648	4.4387	-0.417154	3.29773	membrane metallo-endopeptidase
TOP2A	5.23e-07	3.19e-10	7.97003	13.1761	3.29921	topoisomerase (DNA) II alpha
GINS2	1.41e-05	6.09e-08	6.59339	8.18154	3.31884	GINS complex subunit 2
MCM7	0.00174	6.59e-05	4.49436	1.66006	3.32534	minichromosome maintenance complex component 7
MCM2	0.000306	6.2e-06	5.18067	3.8309	3.37547	minichromosome maintenance complex component 2
ASMT	0.143	0.0222	3.55207	-3.1686	3.38063	acetylserotonin O-methyltransferase
APOBEC3H	1.66e-07	1.87e-11	8.87	15.8479	3.43789	apolipoprotein B mRNA editing enzyme catalytic subunit 3H
C12orf66	0.139	0.0213	2.77296	-3.128	3.48072	chromosome 12 open reading frame 66
KIF1C	0.135	0.0204	3.30292	-3.08954	3.54409	kinesin family member 1C
CENPA	0.000254	4.83e-06	5.39183	4.1006	3.54949	centromere protein A
SPAG1	0.24	0.0492	2.74855	-3.59404	3.56478	sperm associated antigen 1
CCNB2	9.81e-06	3.18e-08	6.72396	8.80195	3.60562	cyclin B2
CDC20	2.81e-07	9.67e-11	8.32261	14.3102	3.60964	cell division cycle 20
PBLD	0.164	0.0273	3.04837	-3.25541	3.62647	phenazine biosynthesis like protein domain containing
KIFC1	1.08e-05	3.81e-08	6.70186	8.62651	3.66765	kinesin family member C1
EEFSEC	0.16	0.0263	2.55914	-3.28682	3.67012	eukaryotic elongation factor, selenocysteine-tRNA specific
EDDM3A	0.102	0.0138	2.91902	-2.74956	3.67212	epididymal protein 3A
XPNPEP2	0.00657	0.000376	4.26156	0.160334	3.72116	X-prolyl aminopeptidase 2
TRPV3	0.132	0.0199	2.98141	-2.93363	3.72769	transient receptor potential cation channel subfamily V member 3
STK32B	0.187	0.0332	2.88316	-3.37	3.73991	serine/threonine kinase 32B
IFI27	4.55e-08	3.13e-12	9.292	17.5697	3.75684	interferon alpha inducible protein 27
FAM90A1	0.149	0.0237	3.48035	-3.20156	3.7625	family with sequence similarity 90 member A1
SPINT4	0.16	0.0263	3.37123	-3.2535	3.77794	serine peptidase inhibitor, Kunitz type 4
FBXO27	0.113	0.0159	4.72191	-3.16682	3.78851	F-box protein 27
THAP4	0.024	0.00204	3.99456	-1.1811	3.82311	THAP domain containing 4
WWC2	0.0894	0.0115	4.30366	-2.87376	3.87896	WW and C2 domain containing 2
KIAA0101	2.77e-07	8.45e-11	8.4134	14.4272	3.88465	KIAA0101
KIR2DS4	0.191	0.0343	2.40992	-3.49351	3.9032	killer cell immunoglobulin like receptor, two Ig domains and short cytoplasmic tail 4
KIR2DL5A	0.0735	0.00877	4.09514	-2.41211	3.91903	killer cell immunoglobulin like receptor, two Ig domains and long cytoplasmic tail 5A
MLLT10	0.0766	0.00926	3.28232	-2.3715	3.96729	myeloid/lymphoid or mixed-lineage leukemia; translocated to, 10
DDX3X	0.107	0.0147	4.01793	-2.81586	4.02792	DEAD-box helicase 3, X-linked
PRSS22	0.153	0.0245	3.44721	-3.10012	4.03542	protease, serine 22
USP18	2.27e-06	3.46e-09	7.31072	10.9078	4.06081	ubiquitin specific peptidase 18
FAM196A	0.182	0.0318	3.67598	-3.41444	4.06554	family with sequence similarity 196 member A
CDKN3	1.32e-05	5.45e-08	6.66216	8.2896	4.07142	cyclin dependent kinase inhibitor 3
SLC26A8	0.016	0.00118	4.86165	-0.960516	4.13113	solute carrier family 26 member 8
PIANP	0.0874	0.0111	3.86045	-2.77028	4.26034	PILR alpha associated neural protein
USP20	0.131	0.0195	3.69113	-3.10726	4.26414	ubiquitin specific peptidase 20
RUFY4	0.0915	0.0119	3.12849	-2.59912	4.2693	RUN and FYVE domain containing 4
MKI67	0.197	0.0358	2.31916	-3.52022	4.28347	marker of proliferation Ki-67
HSD17B1	0.0869	0.011	5.35963	-3.06365	4.35352	hydroxysteroid 17-beta dehydrogenase 1
CARTPT	0.0304	0.00278	4.05045	-1.51685	4.46875	CART prepropeptide
ATE1	0.0535	0.00581	3.87683	-2.33848	4.47117	arginyltransferase 1
OPRD1	0.0417	0.00417	5.68669	-2.51375	4.51576	opioid receptor delta 1
KRT84	0.00702	0.000408	8.0573	-1.61098	4.56542	keratin 84
SCAI	0.127	0.0189	4.44682	-3.221	4.58052	suppressor of cancer cell invasion
BDNF	0.0492	0.00518	3.64726	-1.97286	4.5869	brain derived neurotrophic factor
NR5A2	0.164	0.0274	3.88657	-3.3546	4.6439	nuclear receptor subfamily 5 group A member 2
CTXN1	0.227	0.0448	4.22942	-3.73705	4.67019	cortexin 1
ZC3H7B	0.133	0.02	3.11589	-3.06862	4.7831	zinc finger CCCH-type containing 7B
THAP9	0.0503	0.00533	5.32418	-2.59047	4.83277	THAP domain containing 9
DNTTIP2	0.076	0.00917	5.71185	-3.0175	4.87716	deoxynucleotidyltransferase terminal interacting protein 2
ZNF536	0.155	0.0251	3.42191	-3.22911	4.93905	zinc finger protein 536
EPHA5	0.0668	0.00772	6.05564	-2.97839	4.94834	EPH receptor A5
CDH15	0.21	0.0396	4.49626	-3.70874	4.96483	cadherin 15
C12orf42	0.0593	0.00661	6.38052	-2.94597	5.05094	chromosome 12 open reading frame 42
LSM14B	0.042	0.0042	3.78127	-2.10435	5.07357	LSM family member 14B
OTOF	1.57e-08	3.6e-13	10.1045	19.5549	5.11762	otoferlin
PRPF40B	0.129	0.0193	3.70601	-3.10089	5.19112	pre-mRNA processing factor 40 homolog B
SMN2	0.112	0.0157	3.03855	-2.92478	5.19412	survival of motor neuron 2, centromeric
LOC100131257	0.0856	0.0108	3.88955	-2.75519	5.4393	zinc finger protein 655 pseudogene
TRIL	0.0931	0.0121	4.24066	-2.89524	5.44243	TLR4 interactor with leucine rich repeats
SLC10A7	0.0322	0.00298	4.40194	-1.98035	5.44422	solute carrier family 10 member 7
PPP2R2B	0.00508	0.000271	4.91699	-0.383792	5.51276	protein phosphatase 2 regulatory subunit Bbeta
ADAMTSL4	0.0159	0.00117	7.90168	-1.87756	5.52192	ADAMTS like 4
SPN	0.179	0.0311	5.06904	-3.65959	5.59731	sialophorin
STK31	0.0552	0.00603	6.57818	-2.92812	5.60836	serine/threonine kinase 31
C3	0.017	0.00127	7.73218	-2.22607	5.81315	complement component 3
AGBL4	0.168	0.0283	5.30959	-3.64274	5.86292	ATP/GTP binding protein like 4
G6PC2	0.0223	0.00186	7.02228	-2.30415	5.93229	glucose-6-phosphatase catalytic subunit 2
ASPG	0.0115	0.000771	7.05585	-1.76272	5.93903	asparaginase
WDR38	0.0101	0.000654	9.14614	-2.11367	5.97886	WD repeat domain 38
FLYWCH1	0.0284	0.00254	4.53076	-1.90017	6.41914	FLYWCH-type zinc finger 1
OTUB2	0.163	0.027	3.90887	-3.3486	6.59081	OTU deubiquitinase, ubiquitin aldehyde binding 2
ANXA13	0.205	0.0382	2.99202	-3.45164	6.65064	annexin A13
GPR37	0.138	0.0212	6.11297	-3.59821	6.75002	G protein-coupled receptor 37
ASL	0.0127	0.000879	8.49005	-2.15997	6.98752	argininosuccinate lyase
ARHGAP35	0.113	0.016	6.99737	-3.56396	7.72659	Rho GTPase activating protein 35
MYOT	0.109	0.0152	7.16569	-3.55869	7.91245	myotilin
KLHL7	0.0012	4.07e-05	6.5105	0.44643	8.37489	kelch like family member 7
FNDC3A	0.04	0.00395	4.4721	-2.19217	8.93096	fibronectin type III domain containing 3A

## Sheet: Table S7
Table S7. DEGs from EXP-CD4-HIV-Infection. Here, the cutoffs are P-value<0.05 and |logFC|>1.
Gene Symbol	adj P Val	P-value	t	B	logFC
LTF	0.28206	0.0493	2.37367	-4.26271	1.30828
CEACAM6	0.2991	0.0485	2.37896	-4.13494	1.27164
LCN2	0.2796	0.0482	2.38898	-4.2405	1.25581
MS4A3	0.2964	0.0472	2.39697	-4.10897	1.52516
HIST2H2BD	0.27596	0.0468	2.4089	-4.21157	1.31939
ELANE	0.27583	0.0466	2.41193	-4.20718	1.63803
CD24	0.27548	0.0465	2.41413	-4.20397	2.57412
CTSG	0.27488	0.046	2.42166	-4.19304	2.55979
MPO	0.26655	0.0432	2.46424	-4.13115	2.38789
FGFBP2	0.2806	0.0407	2.49784	-3.96331	1.09835
CCR1	0.2777	0.0397	2.51495	-3.93859	1.1488
TREM1	0.2752	0.0386	2.53312	-3.91233	1.24161
MMP8	0.25196	0.0378	2.55455	-3.99978	2.94718
RNASE3	0.24192	0.0346	2.61673	-3.90934	2.16323
KLRB1	0.24192	0.0345	2.61728	-3.90853	1.05302
S100A9	0.23935	0.0334	2.64044	-3.87485	1.17464
MS4A1	0.2602	0.0332	-2.63666	-3.76271	-1.71252
KLRC3	0.23816	0.0331	2.64756	-3.8645	1.39191
CDA	0.23815	0.033	2.64847	-3.86317	1.30416
TMEM88	0.23561	0.0317	-2.67703	-3.82166	-1.09758
ANXA3	0.23459	0.0313	2.68539	-3.80951	2.27952
CEACAM8	0.2279	0.029	2.73818	-3.73286	2.49695
FOSL2	0.22747	0.0289	-2.7402	-3.72993	-1.32541
RNASE2	0.22672	0.0287	2.74473	-3.72336	2.76338
MOP-1	0.2464	0.0283	2.74529	-3.60599	1.51412
TMOD2	0.2463	0.0282	-2.74892	-3.60076	-1.05809
IGKC	0.21785	0.0263	2.806	-3.63454	1.22152
BPI	0.21603	0.0258	2.81972	-3.61468	3.17869
SNORA15	0.21088	0.0242	2.86276	-3.55245	1.67456
AQP9	0.231	0.0235	2.8737	-3.4214	1.69648
SPARC	0.20504	0.0225	2.91384	-3.47874	1.35221
ANKRD55	0.19808	0.0208	-2.96996	-3.39798	-1.11842
OLFM4	0.2193	0.0205	2.97045	-3.28303	2.50789
LAMP3	0.2186	0.0202	2.98086	-3.26818	1.13856
RRM1	0.19232	0.0194	-3.01803	-3.32898	-1.07892
DEFA4	0.19198	0.0193	3.02311	-3.32171	3.1112
IDI1	0.19116	0.0191	-3.03221	-3.30867	-1.39886
CD200	0.19058	0.0189	-3.03977	-3.29785	-1.3742
EGR3	0.2092	0.0181	3.05771	-3.15888	1.06208
PLBD1	0.1863	0.0179	3.07664	-3.24514	1.24789
CLEC5A	0.18451	0.0173	3.10171	-3.20937	1.1775
CR1	0.18446	0.0172	3.10397	-3.20615	1.28879
PTGS2	0.2031	0.0167	3.11158	-3.08259	2.41497
SELK	0.17932	0.016	-3.15587	-3.13231	-1.27342
SLC40A1	0.199	0.016	-3.14201	-3.03962	-1.02443
ENTPD1	0.1785	0.0159	3.1633	-3.12177	1.47001
TGIF1	0.1973	0.0157	3.1579	-3.01723	1.16188
ZEB2	0.1966	0.0154	3.17231	-2.99694	1.19317
FAM46C	0.17411	0.0149	-3.20628	-3.06085	-1.138
PRKAR2B	0.17254	0.0145	3.22865	-3.02924	1.38368
ZNF844	0.17235	0.0144	3.23152	-3.02517	1.00125
FAM177A1	0.1699	0.014	-3.2514	-2.99714	-1.78281
NFIL3	0.1882	0.0138	3.25014	-2.88775	1.07005
SEC14L2	0.188	0.0137	3.25265	-2.88424	1.0971
TOX	0.16493	0.0132	3.29741	-2.93238	1.05909
LYN	0.1847	0.0131	3.28794	-2.83497	1.40201
AP3M2	0.16255	0.0128	-3.31872	-2.90248	-1.03964
ANTXR2	0.1825	0.0126	-3.31367	-2.79914	-1.03909
CKAP2	0.16079	0.0125	-3.33802	-2.87545	-1.22801
TAPBP	0.16117	0.0125	3.33372	-2.88146	1.21963
CCNT1	0.1603	0.0123	-3.34502	-2.86566	-1.09479
PRDM1	0.16006	0.0123	3.34982	-2.85894	1.04154
USP36	0.1603	0.0123	-3.34504	-2.86562	-1.03101
MASTL	0.15996	0.0122	-3.35443	-2.8525	-1.33405
IFI6	0.1785	0.0119	3.35844	-2.737	1.217
PELI2	0.1785	0.0118	3.36049	-2.73415	1.12944
PTGER2	0.15774	0.0117	3.38301	-2.8126	1.07309
RGS2	0.1782	0.0117	3.36814	-2.72357	1.03528
CD160	0.15694	0.0116	3.39011	-2.80271	1.26518
DTHD1	0.15597	0.0115	3.39928	-2.78994	1.36889
IRAK3	0.1738	0.0111	3.4063	-2.67084	1.00845
ANPEP	0.15463	0.011	3.42605	-2.75271	1.01575
FCGR2A	0.15409	0.011	3.4293	-2.74821	1.44493
PLSCR1	0.15183	0.0106	3.45545	-2.71194	1.0726
KLRC4-KLRK1	0.15148	0.0105	3.46234	-2.70241	2.17378
P2RY13	0.15113	0.0104	3.46763	-2.69509	1.386
TRIB1	0.14792	0.01	3.49665	-2.655	1.25713
CDC42EP3	0.14358	0.00948	3.5387	-2.59711	1.02847
C1D	0.1643	0.00942	3.52717	-2.50511	1.18123
PER1	0.14215	0.00927	-3.55569	-2.57379	-1.07843
CTSW	0.14129	0.00909	3.57057	-2.5534	1.16641
GABARAPL1	0.14109	0.00905	-3.57366	-2.54917	-1.25683
HBEGF	0.1615	0.00902	3.55947	-2.46116	1.39328
CKS2	0.1407	0.00895	-3.58239	-2.53722	-1.32638
TGFBR3	0.14056	0.00891	3.58536	-2.53316	1.03369
NANS	0.14042	0.00889	-3.58711	-2.53077	-1.04433
MIR223	0.14042	0.00888	3.58782	-2.5298	1.36372
SFTA2	0.13998	0.00876	3.5984	-2.51534	1.10494
TUBB1	0.1387	0.00861	3.61149	-2.49748	1.38469
ZNF10	0.1387	0.00861	-3.6114	-2.4976	-1.4399
PPBP	0.13745	0.00838	3.63163	-2.47004	2.43114
GPR132	0.13673	0.00829	-3.63983	-2.45889	-1.77328
CTH	0.13604	0.00824	-3.64439	-2.45269	-1.03803
IFITM3	0.1544	0.00815	3.63475	-2.3593	1.39531
F13A1	0.13461	0.00802	3.66459	-2.42526	2.1351
B3GNT5	0.1533	0.0079	3.65856	-2.32725	1.42997
C6orf25	0.13324	0.00781	3.68503	-2.39758	2.05934
MX1	0.1532	0.00781	3.66705	-2.31585	1.2536
GEM	0.13253	0.00775	-3.69024	-2.39052	-1.27988
ARG1	0.1528	0.0077	3.67706	-2.30242	1.18552
IL5RA	0.15	0.00735	-3.71191	-2.25576	-1.06232
NCF4	0.1295	0.00732	3.73425	-2.33114	1.10506
CYBB	0.148	0.0071	3.73796	-2.22099	1.43138
IL2RA	0.12758	0.00709	3.75823	-2.2989	1.14958
IL1B	0.1456	0.00671	3.78128	-2.16342	1.60056
HLA-DPA1	0.12413	0.00668	3.80354	-2.23823	2.07808
GVINP1	0.1453	0.00664	-3.78866	-2.15364	-1.08515
GRN	0.1236	0.0066	3.81344	-2.22501	1.17924
TCN1	0.1449	0.00659	3.79496	-2.1453	1.72681
ZNF571	0.12283	0.00653	-3.82093	-2.21501	-1.24532
THBS1	0.12256	0.00647	3.82832	-2.20517	1.09654
FGL2	0.12145	0.00637	3.84044	-2.18904	1.81882
VCAN	0.12086	0.00627	3.85275	-2.17267	1.18284
EPSTI1	0.12055	0.00622	3.85815	-2.1655	1.27392
S100A12	0.11853	0.00606	3.87869	-2.13826	2.35365
KLRG1	0.11847	0.00605	3.88047	-2.13591	1.11254
DCTN6	0.1404	0.00605	3.85955	-2.06013	1.12594
CSF3R	0.11792	0.00599	3.88774	-2.12628	1.06071
LPCAT2	0.11766	0.00593	3.89525	-2.11635	1.83587
ANXA2P2	0.11739	0.00589	3.90034	-2.10962	1.11518
CXCL8	0.1393	0.00588	3.88204	-2.03062	2.4368
RAB31	0.137	0.00568	3.90785	-1.99686	1.20224
EPHA4	0.11444	0.0054	3.96813	-2.02041	1.20202
FOSB	0.1143	0.00538	-3.97125	-2.01632	-1.29449
RNU5F-1	0.11358	0.00531	3.98134	-2.00311	1.29388
GZMH	0.11327	0.00526	3.98907	-1.99299	1.2779
PTP4A1	0.11254	0.0052	-3.99851	-1.98066	-1.02896
RNU2-1	0.11212	0.00516	4.00498	-1.97221	1.48718
KIAA0101	0.132	0.00516	3.98204	-1.90038	1.1376
SLC5A6	0.11086	0.00502	-4.02659	-1.94405	-1.65201
CD274	0.11037	0.00495	4.03685	-1.9307	1.0835
CCL4	0.10984	0.0049	4.04548	-1.91949	1.1723
LY6G6C	0.10816	0.00471	-4.07687	-1.8788	-1.06273
DSC1	0.1261	0.00459	-4.07395	-1.78209	-1.28883
SLFN11	0.10723	0.00458	-4.09785	-1.85169	-1.34316
GPR183	0.1037	0.00422	-4.16467	-1.76581	-1.2644
SC5D	0.1198	0.00413	4.15689	-1.67652	1.26632
NT5E	0.1192	0.00407	-4.16863	-1.66166	-1.02002
CHI3L1	0.1187	0.00403	4.17659	-1.65159	1.06024
SKP1	0.1167	0.00391	4.20008	-1.62198	1.10685
IFI44L	0.1166	0.00388	4.20611	-1.61439	2.62238
ZNF331	0.09865	0.00381	-4.24571	-1.66262	-2.62543
PNPLA8	0.09814	0.00379	-4.25147	-1.65532	-1.28265
IFI44	0.1155	0.00369	4.24692	-1.56317	1.72155
NR4A3	0.09704	0.00365	-4.28073	-1.61834	-2.59165
ZBTB21	0.09628	0.00358	-4.29584	-1.5993	-1.24942
ADGRG1	0.09491	0.00347	4.32122	-1.5674	2.08783
CREM	0.09468	0.00346	-4.32563	-1.56187	-1.38038
SKAP2	0.09386	0.0034	4.33932	-1.54471	1.07567
HIST1H3H	0.09347	0.00333	4.35588	-1.524	1.09749
C4orf33	0.0919	0.00318	-4.39334	-1.47732	-1.20473
HERC5	0.1087	0.00303	4.40591	-1.36628	1.22592
ZNF175	0.1076	0.00285	-4.4567	-1.30428	-1.03131
PRMT9	0.08777	0.0028	-4.4981	-1.34796	-2.2156
GZMK	0.08777	0.00278	4.50591	-1.33839	2.03173
ISM1	0.1074	0.00276	-4.48408	-1.27102	-1.19888
AREG	0.08281	0.00241	-4.62412	-1.19471	-1.3806
FAR2	0.08207	0.00237	4.63943	-1.17626	1.31554
FCER1G	0.1015	0.00231	4.63091	-1.09481	1.67061
C1orf21	0.08037	0.00224	4.68739	-1.11873	1.27777
PECAM1	0.0803	0.00221	4.69859	-1.10535	1.59656
CSRNP1	0.08016	0.0022	-4.70114	-1.10231	-1.39518
SNAPC1	0.0801	0.00219	-4.70516	-1.0975	-1.19064
EPHA1	0.0994	0.00218	-4.67869	-1.03824	-1.08668
TMEM106A	0.0994	0.00218	-4.67944	-1.03736	-1.04607
RLN2	0.0986	0.00215	-4.69157	-1.02305	-1.02469
EPGN	0.07855	0.00211	-4.73908	-1.05714	-1.34197
RGS18	0.07615	0.00198	4.79371	-0.992507	1.9737
GADD45A	0.07437	0.00186	-4.84588	-0.931236	-1.76753
EIF2AK2	0.0925	0.00175	4.86532	-0.8209	1.2803
ARRDC2	0.07158	0.00172	-4.91484	-0.85092	-1.53325
RAB27A	0.07147	0.00172	4.91731	-0.848056	1.06558
NCF2	0.092	0.00171	4.88588	-0.7973	1.39036
F2R	0.07119	0.0017	4.92534	-0.838758	1.2353
SCML1	0.07119	0.00169	-4.93335	-0.829494	-1.10839
OAS1	0.07119	0.00167	4.94132	-0.820279	1.3579
ERMN	0.0908	0.00164	4.92406	-0.75368	1.67724
NET1	0.06998	0.0016	-4.97859	-0.777353	-1.28615
PLCXD2	0.06998	0.0016	-4.97992	-0.775822	-1.2006
OR56B1	0.06998	0.00159	4.98774	-0.766842	1.16988
GNA15	0.0897	0.00154	4.97978	-0.69044	1.38468
GPR18	0.06887	0.0015	-5.03812	-0.709224	-1.81517
KLRF1	0.0683	0.00147	5.05648	-0.688333	2.64943
CT55	0.0874	0.00143	-5.04453	-0.61758	-1.04882
PREX1	0.06742	0.00142	5.08492	-0.656068	1.28864
RASGEF1B	0.06714	0.00141	-5.0953	-0.644325	-2.16307
H1F0	0.0668	0.0014	5.10123	-0.637627	1.00562
GOLPH3L	0.0858	0.00136	-5.09113	-0.56558	-1.16894
DUSP2	0.0858	0.00135	5.09205	-0.56456	1.04127
S100A8	0.06563	0.00134	5.13592	-0.598529	4.9267
B4GALT5	0.06529	0.00133	5.14534	-0.587952	1.63747
SLCO4C1	0.06529	0.00132	5.15159	-0.580934	1.78876
SLC10A5	0.06493	0.00129	5.17335	-0.556565	1.09483
DDIT4	0.0841	0.00125	5.16387	-0.4851	1.05203
SERPINA1	0.0625	0.00118	5.25196	-0.46913	1.35775
ANXA4	0.06159	0.00115	5.28191	-0.436075	1.13928
JOSD1	0.0615	0.00114	-5.28644	-0.43109	-1.61089
GCSAM	0.083	0.00114	-5.24564	-0.39565	-1.7587
SLC15A4	0.0615	0.00113	5.29092	-0.426163	1.15617
TP53INP1	0.06146	0.00113	5.29463	-0.422083	1.46109
GZMB	0.06122	0.0011	5.31612	-0.398488	1.24497
HLA-DPB1	0.06122	0.0011	5.31981	-0.394451	1.74576
SGK1	0.06122	0.00108	-5.33246	-0.380605	-1.50381
MT1E	0.0803	0.00108	5.29674	-0.34028	1.07714
CXorf40A	0.05936	0.00101	-5.39973	-0.307388	-1.7143
CRIP2	0.0778	0.001	-5.36477	-0.26723	-1.09237
LAIR1	0.0767	0.000963	-5.40097	-0.22865	-1.01196
ZNF594	0.0765	0.000953	-5.41027	-0.21878	-1.11516
HIST1H2BF	0.05725	0.000951	5.45455	-0.248235	1.08335
JUNB	0.05725	0.000951	-5.45447	-0.248314	-1.21756
MOSPD2	0.0765	0.000949	-5.41415	-0.21467	-1.37712
SLC25A20	0.0765	0.000937	-5.42646	-0.20161	-1.29453
FOS	0.05678	0.000935	-5.47089	-0.230691	-1.59109
HIST1H3F	0.0762	0.000929	5.43391	-0.19373	1.01188
MYBL1	0.05467	0.000888	5.51906	-0.179208	1.70839
GRPEL2	0.05444	0.000881	5.52669	-0.17109	1.23219
PI16	0.0737	0.000838	-5.52965	-0.09319	-1.26466
HIST1H3B	0.0737	0.000834	5.53414	-0.08851	1.26742
HSPB1	0.0732	0.000795	-5.57931	-0.0416	-1.02471
OLR1	0.0732	0.000786	5.5904	-0.03013	1.0702
IKZF2	0.05087	0.00073	5.7062	0.017482	1.1917
SKIL	0.05079	0.000728	-5.70986	0.021275	-2.80455
CDR1	0.0712	0.000727	-5.66449	0.046	-1.10233
MCOLN2	0.05008	0.000706	5.73836	0.05076	1.24158
HIST1H1B	0.04888	0.000662	5.80124	0.115381	1.18311
SMAD5	0.04872	0.000654	5.81327	0.12768	1.83882
PAF1	0.04848	0.000645	-5.82744	0.14214	-1.10476
FAM172BP	0.04822	0.000637	-5.83957	0.15449	-2.22189
CPT1A	0.0691	0.000637	-5.79085	0.17392	-1.23664
PLK2	0.04783	0.00063	-5.84991	0.165008	-1.17247
FCRL6	0.04708	0.000609	5.88401	0.199571	2.229
USP46	0.0682	0.000597	5.85408	0.23703	1.16872
ZBTB10	0.04311	0.000533	-6.01772	0.333488	-1.37908
DDIT3	0.04296	0.000529	-6.02491	0.340619	-2.05795
SLAMF7	0.04296	0.000528	6.02555	0.341251	1.54802
MYC	0.0422	0.000508	6.06539	0.380611	1.5832
NAMPT	0.064	0.000506	6.01675	0.39667	1.49964
SNORD20	0.04112	0.000477	6.12878	0.442794	1.76441
GPR15	0.04087	0.000464	6.15707	0.470355	2.27897
SLC2A3	0.04059	0.000442	-6.20651	0.518264	-1.83771
RNU5D-1	0.04059	0.000441	6.20824	0.519939	1.87418
IGSF6	0.04015	0.000429	6.23882	0.549388	1.1584
HIST2H4A	0.04015	0.000428	6.24126	0.551738	1.07344
PRF1	0.04013	0.000422	6.25443	0.564377	1.99624
FCRL3	0.03943	0.000406	6.29417	0.602379	1.62542
NIPAL2	0.03863	0.000395	6.32266	0.629498	1.38299
CD83	0.0569	0.000385	6.29171	0.6578	1.07683
VAV3	0.0566	0.00037	6.33448	0.69746	1.03087
DNAJB1	0.03766	0.000361	-6.41685	0.718349	-1.08196
CISH	0.0566	0.000361	-6.35894	0.72002	-1.56087
SNORD4A	0.03754	0.000356	6.43257	0.733064	1.24361
ODC1	0.03651	0.000334	6.49857	0.79448	1.3081
CD38	0.0558	0.00033	6.45319	0.80619	1.14382
MPEG1	0.03651	0.000326	6.52408	0.818063	1.5975
PTGER4	0.03642	0.000323	-6.53413	0.827333	-2.24472
ZNF232	0.0558	0.00032	-6.48381	0.83393	-1.03293
CCNE1	0.0531	0.000289	6.59128	0.93027	1.24099
NR4A2	0.03504	0.000288	-6.6588	0.941204	-3.20998
HSPH1	0.03504	0.000286	-6.66589	0.94762	-1.87062
MNDA	0.0527	0.000274	6.64823	0.98069	1.48399
PPP1CA	0.03491	0.00027	6.72922	1.00463	1.14706
OR1F2P	0.03491	0.000268	-6.73763	1.01217	-1.11424
IFIT5	0.03459	0.00026	6.77017	1.04123	1.27166
TEX30	0.03448	0.000256	-6.78884	1.05784	-1.58887
GSPT2	0.03448	0.000255	6.79361	1.06208	1.14027
KLRD1	0.03448	0.000254	6.7969	1.065	2.07258
CHMP1B	0.03391	0.000232	-6.89674	1.153	-1.11887
STX11	0.03366	0.000221	6.95255	1.20165	1.25128
MKI67	0.0493	0.000209	6.94358	1.2354	1.2226
NDC80	0.049	0.000205	6.96554	1.25388	1.07614
CD68	0.03272	0.000202	7.05377	1.28891	1.29512
LYZ	0.0488	0.000201	6.98561	1.27073	1.5021
GNLY	0.03189	0.000194	7.095	1.3241	2.30764
IL12RB2	0.0484	0.000192	7.03898	1.31528	1.73014
SLC2A14	0.03127	0.000184	-7.15526	1.37516	-1.36483
PFKFB3	0.0471	0.00018	7.10845	1.37274	1.23867
PMAIP1	0.0471	0.000179	7.11693	1.37972	1.29357
ARL4C	0.03095	0.000176	-7.20773	1.41927	-1.0477
CCNB2	0.0465	0.000174	7.14679	1.40421	1.4496
IFIT2	0.03095	0.000171	7.24448	1.44997	1.15517
TYROBP	0.03095	0.000168	7.26592	1.4678	1.11393
MIRLET7G	0.03095	0.000167	7.27027	1.47142	1.57459
HIST1H2BB	0.03095	0.000163	7.2973	1.49381	1.0191
CCDC50	0.0461	0.000158	7.26102	1.49687	1.37607
ANXA2	0.03039	0.000151	7.38993	1.56992	2.23393
RHOQ	0.03039	0.000148	7.40713	1.58395	1.05902
SKA3	0.045	0.000144	7.36826	1.58244	1.10963
ASPM	0.0449	0.000139	7.40437	1.61094	1.0472
RPL27A	0.03014	0.000137	7.50133	1.66016	1.4347
JUN	0.02947	0.00013	-7.56074	1.70771	-2.17377
CRISP3	0.0443	0.00013	7.48125	1.67114	3.27558
TYMS	0.0443	0.00013	7.48266	1.67223	1.17827
TOP2A	0.0443	0.000127	7.50875	1.6925	1.32975
SNORA75	0.02854	0.000123	7.63332	1.76527	1.42456
RBBP8	0.0442	0.000122	7.56146	1.7332	1.01247
SYT11	0.02831	0.000121	7.65361	1.78126	1.52054
DLEU2	0.0426	0.000108	7.70875	1.84526	1.1956
PDE4D	0.0426	0.000108	7.70458	1.84212	1.05078
CCR8	0.0426	0.000105	-7.73429	1.86445	-1.13388
ZSCAN16	0.0241	9.02e-05	8.01205	2.05634	1.03297
LYPD3	0.0241	9.01e-05	-8.01337	2.05733	-1.75135
FCAR	0.0426	8.64e-05	7.97569	2.04225	1.25956
ALOX5	0.02282	8.03e-05	8.1589	2.16516	1.50245
ARRDC3	0.0228	7.84e-05	8.19011	2.18801	2.06059
ENC1	0.0426	7.73e-05	8.11265	2.14035	1.08986
TARP	0.02229	7.45e-05	8.25526	2.23538	2.0102
PIM1	0.02229	7.43e-05	8.25861	2.23781	1.03014
CLC	0.0426	7.29e-05	8.18625	2.19227	1.23578
PGAP1	0.0426	6.93e-05	8.25064	2.23722	1.10815
BUB1B	0.0426	6.86e-05	8.26388	2.24641	1.0685
TIGD1	0.02139	6.75e-05	8.3829	2.32697	1.03581
RNU5E-1	0.02081	6.31e-05	8.47111	2.38934	1.74685
TXN	0.02081	6.13e-05	8.5091	2.41598	1.66025
PAQR8	0.0426	6.07e-05	-8.41995	2.35344	-1.30055
IFI30	0.02078	5.72e-05	8.60018	2.47926	1.47519
MIR21	0.02044	5.57e-05	8.6373	2.50483	1.29415
STOM	0.01952	4.95e-05	8.79467	2.61181	1.85506
ARSK	0.0406	4.9e-05	-8.70232	2.54101	-1.01993
HMGB2	0.01936	4.43e-05	8.9459	2.71249	1.35464
NKG7	0.01839	3.98e-05	9.09439	2.80938	2.7737
RGS1	0.0368	3.96e-05	8.98821	2.72327	2.07163
CX3CR1	0.01824	3.89e-05	9.12613	2.82984	2.45146
ETV3	0.01824	3.88e-05	-9.13236	2.83384	-1.81336
S100A11	0.01824	3.81e-05	9.15658	2.84939	1.71316
YPEL5	0.01824	3.68e-05	-9.20578	2.8808	-1.62729
NR4A1	0.01824	3.5e-05	-9.2758	2.92515	-2.19883
SAT1	0.0355	3.18e-05	9.2909	2.90826	1.11655
CST7	0.01778	3.14e-05	9.43336	3.02346	2.20902
ATF4	0.01778	3.1e-05	9.4479	3.03243	1.05576
GZMA	0.01778	3.03e-05	9.48501	3.05524	1.60792
TNFAIP3	0.0355	2.86e-05	9.44333	2.99844	1.61718
HIST1H2BM	0.0176	2.66e-05	9.67401	3.1697	1.67167
MEF2C	0.01713	2.23e-05	9.93828	3.32504	1.80371
LOC100287896	0.0302	2.08e-05	-9.90783	3.26155	-1.15742
NAP1L2	0.0159	1.97e-05	10.1265	3.43245	1.14438
NFKBIA	0.0302	1.77e-05	10.1504	3.39228	1.17358
PELI1	0.0302	1.74e-05	10.1699	3.40258	1.62884
THEMIS2	0.01496	1.72e-05	10.3336	3.54761	1.05676
CD58	0.01496	1.58e-05	10.4659	3.61959	1.29968
MB21D1	0.01496	1.53e-05	10.518	3.64762	1.2043
KRT72	0.01496	1.5e-05	-10.545	3.66205	-2.2252
MYO1F	0.01496	1.32e-05	10.756	3.7732	1.83714
TIPARP	0.0302	1.23e-05	10.7164	3.6807	1.10159
TRIM2	0.0302	1.19e-05	-10.7676	3.70569	-1.32603
TIGIT	0.01412	1.14e-05	11.0011	3.89862	1.25946
CD69	0.01412	1.11e-05	-11.0339	3.9151	-1.15554
CD200R1	0.0302	1.04e-05	-10.9893	3.81196	-1.48042
CD8A	0.01364	9.41e-06	11.3165	4.05439	1.99062
BCAS2	0.01364	8.55e-06	-11.4799	4.13267	-1.40023
MIR142	0.01364	8.41e-06	11.5083	4.14609	3.704
ADAM9	0.0265	8.18e-06	11.3794	3.99129	1.24117
JCHAIN	0.01364	6.17e-06	12.051	4.39408	5.89777
CCR9	0.0241	5.96e-06	11.9253	4.22698	1.22534
CCL5	0.01339	4.97e-06	12.4454	4.56417	3.36357
KRT73	0.01218	4.07e-06	-12.8185	4.7177	-3.10402
HIST1H1C	0.01218	3.33e-06	13.2083	4.87089	1.35709
PLEK	0.00961	1.49e-06	14.8726	5.45108	2.32987
DUSP5	0.0176	1.09e-06	15.2744	5.35868	1.73563

## Sheet: Table S8
Table S8. The overlapped DEGs in EXP-Blood-HIV-Infection and EXP-CD4-HIV-Infection
Gene Symbol	logFC (EXP-CD4-HIV-Infection)	P-value	logFC (EXP-Blood-HIV-Infection)	P-value
KRT72	-2.2252	0.0307	-1.07896	1.5e-05
SCML1	-1.10839	0.000713	-1.0263	0.00169
TMEM88	-1.09758	0.0494	-1.25513	0.0317
EPHA1	-1.08668	9.69e-06	-1.26187	0.00218
RBBP8	1.01247	8.32e-11	1.68423	0.000122
TGFBR3	1.03369	2.36e-07	1.16426	0.00891
ASPM	1.0472	5.68e-10	2.10627	0.000139
BUB1B	1.0685	0.00794	1.16667	6.86e-05
PLSCR1	1.0726	2.62e-05	1.29456	0.0106
NDC80	1.07614	2.43e-10	1.5399	0.000205
MT1E	1.07714	2.77e-08	2.10691	0.00108
HIST1H2BF	1.08335	0.00394	1.59662	0.000951
FGFBP2	1.09835	7.44e-07	1.25601	0.0407
SKA3	1.10963	0.00993	1.42579	0.000144
KIAA0101	1.1376	8.45e-11	3.88465	0.00516
LAMP3	1.13856	2.61e-05	1.81552	0.0202
ANXA4	1.13928	0.0228	1.01685	0.00115
CD38	1.14382	3.44e-11	2.64179	0.00033
TYMS	1.17827	2.07e-11	2.91721	0.00013
MB21D1	1.2043	1.53e-05	1.50018	1.53e-05
IFI6	1.217	1.12e-08	2.03518	0.0119
MKI67	1.2226	0.0358	4.28347	0.000209
HERC5	1.22592	3.94e-06	1.47844	0.00303
CCNE1	1.24099	0.00183	2.04682	0.000289
GZMB	1.24497	1.21e-06	1.42694	0.0011
MX1	1.2536	1.78e-07	1.50149	0.00781
TIGIT	1.25946	0.000967	1.07933	1.14e-05
IFIT5	1.27166	1.85e-05	1.324	0.00026
EPSTI1	1.27392	8.55e-10	1.67835	0.00622
GZMH	1.2779	1.12e-07	1.45166	0.00526
EIF2AK2	1.2803	5.09e-07	1.18626	0.00175
TOP2A	1.32975	3.19e-10	3.29921	0.000127
HMGB2	1.35464	1.14e-09	1.16969	4.43e-05
OAS1	1.3579	1.12e-08	2.03613	0.00167
IFITM3	1.39531	2.38e-07	1.69309	0.00815
CCNB2	1.4496	3.18e-08	3.60562	0.000174
SLAMF7	1.54802	1.85e-06	1.00177	0.000528
GZMA	1.60792	6.71e-08	1.3178	3.03e-05
IFI44	1.72155	2.72e-09	2.17188	0.00369
DUSP5	1.73563	1.88e-06	1.04146	1.09e-06
CD8A	1.99062	6.72e-07	1.37105	9.41e-06
PRF1	1.99624	6.7e-09	1.27734	0.000422
KLRD1	2.07258	5.65e-07	1.23893	0.000254
CST7	2.20902	1.13e-08	1.01247	3.14e-05
IFI44L	2.62238	2.11e-10	2.97122	0.00388
NKG7	2.7737	7.94e-09	1.32582	3.98e-05
JCHAIN	5.89777	9.7e-06	1.65233	6.17e-06

## Sheet: Table S9
Table S9. DMGs from DNA-methylation microarray data GSE67705. Here, the cutoffs are P-value<0.05 and |t|>2.
UCSC_RefGene_Name	adj P Val	P-value	t	B	logFC	Range Start	Range End	Range GB
NLRC5	1.29e-24	1.33e-29	-13.6	56.6253	-0.647	57023191	57023314	NC_000016.9
MLLT6	4.68e-23	1.64e-27	-12.9	51.8731	-0.296	36862199	36862322	NC_000017.10
XKR3	3.11e-22	1.86e-26	-12.5	49.4759	-0.178	17290861	17290984	NC_000022.10
ATG5	4.51e-21	5.66e-25	-12	46.1028	-0.159	106676568	106676691	NC_000006.11
PDRG1	1.44e-20	2.4e-24	-11.8	44.6788	-0.438	30539908	30540031	NC_000020.10
DPP9	2.74e-20	5.25e-24	-11.7	43.9053	-0.525	4688966	4689089	NC_000019.9
LOC339535	3.69e-20	7.76e-24	-11.6	43.5188	-0.521	238649445	238649568	NC_000001.10
USP47	4.05e-20	9.35e-24	-11.6	43.3349	-0.29	11873490	11873613	NC_000011.9
SYT16	4.05e-20	9.12e-24	-11.6	43.3597	-0.191	62522891	62523014	NC_000014.8
MDGA2	3.98e-20	8.85e-24	-11.6	43.3887	-0.159	48095792	48095915	NC_000014.8
NUP214	1.82e-19	6.44e-23	-11.3	41.4299	-0.208	134109022	134109145	NC_000009.11
UBXN7	2.95e-19	1.2e-22	-11.2	40.8186	-0.379	196159589	196159712	NC_000003.11
COTL1	3.01e-19	1.24e-22	-11.2	40.7797	-0.0803	84645176	84645299	NC_000016.9
NRBP2	4.38e-19	2.01e-22	-11.2	40.3058	-0.0771	144921531	144921654	NC_000008.10
RB1	3.04e-19	1.28e-22	-11.2	40.7496	-0.0643	48890459	48890582	NC_000013.10
ACN9	5.48e-19	2.63e-22	-11.1	40.0408	-0.7	96770912	96771035	NC_000007.13
EIF2AK3	5.06e-19	2.36e-22	-11.1	40.1493	-0.438	88927196	88927319	NC_000002.11
FAM162B	6.77e-19	3.4e-22	-11.1	39.7878	-0.338	117087594	117087717	NC_000006.11
MCART3P	5.47e-19	2.6e-22	-11.1	40.0515	-0.272	66498734	66498857	NC_000006.11
RABGEF1	5.47e-19	2.61e-22	-11.1	40.0476	-0.147	66237581	66237704	NC_000007.13
C11orf54	5.76e-19	2.79e-22	-11.1	39.9831	-0.102	93476777	93476900	NC_000011.9
GBAP1	9.27e-19	5.18e-22	-11	39.3731	-0.792	155197511	155197634	NC_000001.10
IFT140	7.73e-19	4.06e-22	-11	39.6127	-0.649	1662305	1662428	NC_000016.9
PIK3AP1	1e-18	5.79e-22	-11	39.262	-0.377	98479757	98479880	NC_000010.10
ALDH9A1	9.65e-19	5.5e-22	-11	39.313	-0.333	165663597	165663720	NC_000001.10
OR11A1	1.14e-18	6.77e-22	-11	39.1084	-0.293	29396270	29396393	NC_000006.11
FAM129A	8.17e-19	4.43e-22	-11	39.5278	-0.277	184944109	184944232	NC_000001.10
RGPD2	1.12e-18	6.58e-22	-11	39.1364	-0.271	87140809	87140932	NC_000002.11
SNORD115-38	8.96e-19	4.98e-22	-11	39.4112	-0.138	25483548	25483671	NC_000015.9
NAP1L4	1.36e-18	8.34e-22	-10.9	38.903	-0.526	3014937	3015060	NC_000011.9
FAM82B	1.75e-18	1.17e-21	-10.9	38.5647	-0.324	87517638	87517761	NC_000008.10
NCRNA00182	1.91e-18	1.32e-21	-10.9	38.4493	-0.32	73325521	73325644	NC_000023.10
CS	2.05e-18	1.46e-21	-10.9	38.3472	-0.226	56694298	56694421	NC_000012.11
EPS8	1.65e-18	1.07e-21	-10.9	38.6579	-0.209	15904057	15904180	NC_000012.11
ARHGEF12	2.55e-18	1.94e-21	-10.8	38.068	-0.463	120251845	120251968	NC_000011.9
CSPG4	2.23e-18	1.62e-21	-10.8	38.2484	-0.406	75981489	75981612	NC_000015.9
C5orf52	2.44e-18	1.85e-21	-10.8	38.1179	-0.236	157107153	157107276	NC_000005.9
MCHR1	2.31e-18	1.72e-21	-10.8	38.1898	-0.206	41074275	41074398	NC_000022.10
MSTO2P	3.27e-18	2.63e-21	-10.8	37.7688	-0.202	155718648	155718771	NC_000001.10
FLJ40852	3.25e-18	2.6e-21	-10.8	37.7803	-0.201	141431499	141431622	NC_000007.13
TNRC6A	3.43e-18	2.81e-21	-10.8	37.7046	-0.178	24753224	24753347	NC_000016.9
GNG7	2.83e-18	2.2e-21	-10.8	37.9432	-0.153	2608971	2609094	NC_000019.9
IFT80	2.24e-18	1.63e-21	-10.8	38.2402	-0.152	160092111	160092234	NC_000003.11
PSMD1	3.95e-18	3.39e-21	-10.7	37.5181	-0.532	231925683	231925806	NC_000002.11
NCRNA00171	4.07e-18	3.55e-21	-10.7	37.4726	-0.379	30013634	30013757	NC_000006.11
ST18	4.91e-18	4.41e-21	-10.7	37.2595	-0.333	53301664	53301787	NC_000008.10
WDR27	3.76e-18	3.18e-21	-10.7	37.583	-0.327	169902667	169902790	NC_000006.11
GOLGA2L1	4.76e-18	4.25e-21	-10.7	37.2962	-0.321	100550390	100550513	NC_000012.11
TUBB6	4.74e-18	4.21e-21	-10.7	37.3057	-0.242	12324347	12324470	NC_000018.9
SMAD4	4.79e-18	4.28e-21	-10.7	37.2883	-0.239	48597043	48597166	NC_000018.9
TUBB	5.88e-18	5.44e-21	-10.7	37.0518	-0.228	30688331	30688454	NC_000006.11
ARPC3	4.47e-18	3.96e-21	-10.7	37.3659	-0.138	110872950	110873073	NC_000012.11
NPHP4	6.16e-18	5.77e-21	-10.7	36.9936	-0.123	5968678	5968801	NC_000001.10
FAM49B	9.83e-18	1.05e-20	-10.6	36.4026	-0.764	130877076	130877199	NC_000008.10
OR7E37P	1.04e-17	1.12e-20	-10.6	36.3369	-0.402	42006994	42007117	NC_000013.10
MIR519A2	9.07e-18	9.51e-21	-10.6	36.5011	-0.333	54265500	54265623	NC_000019.9
NOX4	7.43e-18	7.41e-21	-10.6	36.7477	-0.298	89228552	89228675	NC_000011.9
ATIC	8.45e-18	8.72e-21	-10.6	36.5866	-0.263	216180626	216180749	NC_000002.11
KDSR	9.6e-18	1.02e-20	-10.6	36.4281	-0.245	61034565	61034688	NC_000018.9
ACSM4	6.43e-18	6.11e-21	-10.6	36.9378	-0.203	7456343	7456466	NC_000012.11
LOC121952	9.25e-18	9.78e-21	-10.6	36.4738	-0.184	103537996	103538119	NC_000013.10
RNF130	8.43e-18	8.69e-21	-10.6	36.5905	-0.163	179401804	179401927	NC_000005.9
SPPL2A	9.37e-18	9.94e-21	-10.6	36.4578	-0.132	51044672	51044795	NC_000015.9
ZNF90	6.6e-18	6.3e-21	-10.6	36.9069	-0.107	20187307	20187430	NC_000019.9
C2orf68	1.17e-17	1.32e-20	-10.5	36.1771	-0.434	85839322	85839445	NC_000002.11
SGTB	1.29e-17	1.47e-20	-10.5	36.0699	-0.3	64969231	64969354	NC_000005.9
RAB3A	1.33e-17	1.53e-20	-10.5	36.0338	-0.247	18313388	18313511	NC_000019.9
FRK	1.5e-17	1.78e-20	-10.5	35.8814	-0.201	116355474	116355597	NC_000006.11
CHST15	1.09e-17	1.19e-20	-10.5	36.2762	-0.139	125778039	125778162	NC_000010.10
APOBEC3D	1.59e-17	1.91e-20	-10.5	35.812	-0.136	39418130	39418253	NC_000022.10
MICA	1.12e-17	1.24e-20	-10.5	36.24	-0.127	31380491	31380614	NC_000006.11
AGBL4	1.73e-17	2.14e-20	-10.5	35.7016	-0.101	50022561	50022684	NC_000001.10
GABARAPL1	1.14e-17	1.28e-20	-10.5	36.2117	-0.0662	10364612	10364735	NC_000012.11
SRCAP	1.09e-17	1.19e-20	-10.5	36.2772	-0.0374	30750482	30750605	NC_000016.9
REEP3	2.66e-17	3.76e-20	-10.4	35.1461	-0.485	65284527	65284650	NC_000010.10
FAM189A1	2.13e-17	2.8e-20	-10.4	35.4358	-0.45	29552456	29552579	NC_000015.9
PRKRIP1	2.8e-17	4e-20	-10.4	35.0833	-0.45	102036757	102036880	NC_000007.13
PDE4A	2.04e-17	2.66e-20	-10.4	35.4856	-0.397	10530241	10530364	NC_000019.9
ZNF169	2.29e-17	3.07e-20	-10.4	35.344	-0.293	97020667	97020790	NC_000009.11
CAP2	2.59e-17	3.63e-20	-10.4	35.1805	-0.289	17556830	17556953	NC_000006.11
PIK3C2G	2.59e-17	3.61e-20	-10.4	35.1853	-0.286	18735475	18735598	NC_000012.11
PAG1	2.28e-17	3.05e-20	-10.4	35.3512	-0.281	81889651	81889774	NC_000008.10
ZBTB45	2.65e-17	3.72e-20	-10.4	35.1551	-0.267	59028764	59028887	NC_000019.9
GPR160	1.98e-17	2.53e-20	-10.4	35.5373	-0.247	169780315	169780438	NC_000003.11
PAK2	1.88e-17	2.37e-20	-10.4	35.6005	-0.244	196469777	196469900	NC_000003.11
MACF1	2.32e-17	3.17e-20	-10.4	35.3146	-0.243	39570323	39570446	NC_000001.10
HLA-E	2.52e-17	3.47e-20	-10.4	35.2234	-0.233	30459512	30459635	NC_000006.11
HOMEZ	2.88e-17	4.17e-20	-10.4	35.0435	-0.233	23755009	23755132	NC_000014.8
DCAF5	2.89e-17	4.18e-20	-10.4	35.0409	-0.209	69604488	69604611	NC_000014.8
LOC253724	1.79e-17	2.23e-20	-10.4	35.66	-0.178	104319379	104319502	NC_000012.11
PFKP	2.54e-17	3.52e-20	-10.4	35.2115	-0.169	3171130	3171253	NC_000010.10
KIAA1211	2.29e-17	3.08e-20	-10.4	35.3429	-0.164	57181042	57181165	NC_000004.11
ACTB	2.35e-17	3.2e-20	-10.4	35.3032	-0.164	5568044	5568167	NC_000007.13
TRIM44	2.5e-17	3.44e-20	-10.4	35.2316	-0.148	35723985	35724108	NC_000011.9
KIAA0664	2.88e-17	4.17e-20	-10.4	35.0429	-0.143	2606734	2606857	NC_000017.10
C9orf93	2.56e-17	3.56e-20	-10.4	35.1992	-0.123	15810627	15810750	NC_000009.11
RICS	2.44e-17	3.35e-20	-10.4	35.2605	-0.0899	129044164	129044287	NC_000011.9
POM121	3.41e-17	5.1e-20	-10.3	34.8446	-0.491	72349822	72349945	NC_000007.13
CAB39L	3.15e-17	4.64e-20	-10.3	34.9374	-0.484	50014904	50015027	NC_000013.10
PEX6	3.25e-17	4.81e-20	-10.3	34.9014	-0.423	42947071	42947194	NC_000006.11
FAM103A1	5.02e-17	8.19e-20	-10.3	34.3772	-0.366	83654871	83654994	NC_000015.9
ESPN	3.55e-17	5.41e-20	-10.3	34.7861	-0.359	6501062	6501185	NC_000001.10
GIMAP1	4.04e-17	6.34e-20	-10.3	34.6305	-0.338	150417431	150417554	NC_000007.13
CCDC130	3.24e-17	4.8e-20	-10.3	34.9052	-0.303	13858573	13858696	NC_000019.9
C9orf102	2.98e-17	4.32e-20	-10.3	35.0075	-0.286	98639872	98639995	NC_000009.11
PTH2R	3.46e-17	5.22e-20	-10.3	34.8216	-0.252	209352598	209352721	NC_000002.11
SCML4	3.37e-17	5.03e-20	-10.3	34.8584	-0.234	108077907	108078030	NC_000006.11
FRMPD4	3.63e-17	5.56e-20	-10.3	34.7602	-0.224	12602509	12602632	NC_000023.10
TCP10	3.38e-17	5.04e-20	-10.3	34.8553	-0.203	167794374	167794497	NC_000006.11
C4orf22	3.77e-17	5.81e-20	-10.3	34.7162	-0.203	81382711	81382834	NC_000004.11
NUP62CL	4.01e-17	6.25e-20	-10.3	34.644	-0.202	106393988	106394111	NC_000023.10
LOC647121	3.5e-17	5.32e-20	-10.3	34.8033	-0.177	121260494	121260617	NC_000001.10
LOC728743	3.65e-17	5.59e-20	-10.3	34.7532	-0.131	150104655	150104778	NC_000007.13
TAF1B	4.03e-17	6.29e-20	-10.3	34.6384	-0.108	10024636	10024759	NC_000002.11
IL21	4.32e-17	6.92e-20	-10.3	34.5433	-0.0932	123542066	123542189	NC_000004.11
HIST1H4G	4.25e-17	6.78e-20	-10.3	34.564	-0.0583	26246970	26247093	NC_000006.11
MGLL	6.57e-17	1.15e-19	-10.2	34.0398	-0.657	127543493	127543616	NC_000003.11
PTPRG	7.14e-17	1.29e-19	-10.2	33.9292	-0.581	61728802	61728925	NC_000003.11
TAF6L	5.14e-17	8.48e-20	-10.2	34.3435	-0.518	62539163	62539286	NC_000011.9
EIF3G	7.28e-17	1.33e-19	-10.2	33.9026	-0.457	10230499	10230622	NC_000019.9
ZNF687	6.11e-17	1.06e-19	-10.2	34.1275	-0.422	151254619	151254742	NC_000001.10
DEFB132	6.82e-17	1.21e-19	-10.2	33.9895	-0.381	240627	240750	NC_000020.10
ZNF765	6.24e-17	1.08e-19	-10.2	34.1013	-0.374	53913889	53914012	NC_000019.9
SUCLG2	7.06e-17	1.27e-19	-10.2	33.9428	-0.308	67564432	67564555	NC_000003.11
BTBD19	7.89e-17	1.47e-19	-10.2	33.7982	-0.286	45279638	45279761	NC_000001.10
GCNT4	8.12e-17	1.53e-19	-10.2	33.7635	-0.285	74327281	74327404	NC_000005.9
LOC342346	6.98e-17	1.25e-19	-10.2	33.9582	-0.264	4613204	4613327	NC_000016.9
ZNF324B	5.55e-17	9.32e-20	-10.2	34.2496	-0.252	58962846	58962969	NC_000019.9
SLC5A5	6.23e-17	1.08e-19	-10.2	34.1037	-0.199	17981292	17981415	NC_000019.9
CEACAM3	5.44e-17	9.09e-20	-10.2	34.275	-0.18	42300200	42300323	NC_000019.9
SKI	5.7e-17	9.59e-20	-10.2	34.2223	-0.178	2234291	2234414	NC_000001.10
RBM45	8.24e-17	1.56e-19	-10.2	33.7433	-0.155	178976254	178976377	NC_000002.11
LPCAT1	8.17e-17	1.54e-19	-10.2	33.7542	-0.141	1489875	1489998	NC_000005.9
LOC100130331	7.39e-17	1.35e-19	-10.2	33.8862	-0.138	238081782	238081905	NC_000001.10
HBP1	5.96e-17	1.02e-19	-10.2	34.1629	-0.135	106819954	106820077	NC_000007.13
GAK	5.11e-17	8.4e-20	-10.2	34.352	-0.105	873633	873756	NC_000004.11
MAGEA5	7.12e-17	1.28e-19	-10.2	33.934	-0.0883	151287712	151287835	NC_000023.10
RNGTT	7.89e-17	1.47e-19	-10.2	33.7986	-0.0776	89572705	89572828	NC_000006.11
ZCCHC24	5.29e-17	8.81e-20	-10.2	34.3054	-0.0516	81154181	81154304	NC_000010.10
TNKS2	1.03e-16	2.04e-19	-10.1	33.4784	-0.787	93567261	93567384	NC_000010.10
DDX39	1.02e-16	2.01e-19	-10.1	33.4905	-0.721	14529923	14530046	NC_000019.9
PDCD2L	8.77e-17	1.68e-19	-10.1	33.6685	-0.573	34895283	34895406	NC_000019.9
FAM98C	1.08e-16	2.18e-19	-10.1	33.4118	-0.542	38893547	38893670	NC_000019.9
THSD7B	1.41e-16	3.02e-19	-10.1	33.0916	-0.429	138220001	138220124	NC_000002.11
RABIF	9.06e-17	1.75e-19	-10.1	33.6262	-0.391	202858370	202858493	NC_000001.10
PCYT2	1.02e-16	2.02e-19	-10.1	33.4888	-0.382	79869449	79869572	NC_000017.10
SELK	1.17e-16	2.38e-19	-10.1	33.3257	-0.377	53919558	53919681	NC_000003.11
BAT5	1.06e-16	2.11e-19	-10.1	33.4451	-0.367	31671229	31671352	NC_000006.11
ZNF776	1.07e-16	2.16e-19	-10.1	33.423	-0.335	58258135	58258258	NC_000019.9
ZNF618	1.36e-16	2.87e-19	-10.1	33.1393	-0.318	116662447	116662570	NC_000009.11
SGCG	1.41e-16	3.01e-19	-10.1	33.0941	-0.3	23754135	23754258	NC_000013.10
C2orf69	1.01e-16	1.98e-19	-10.1	33.5075	-0.259	200775135	200775258	NC_000002.11
LTV1	9.18e-17	1.78e-19	-10.1	33.611	-0.257	144179905	144180028	NC_000006.11
NAALADL2	1.25e-16	2.59e-19	-10.1	33.244	-0.251	174722125	174722248	NC_000003.11
ATP1A2	1.26e-16	2.6e-19	-10.1	33.2388	-0.205	160098579	160098702	NC_000001.10
TBC1D12	1.41e-16	3.03e-19	-10.1	33.0891	-0.194	96171647	96171770	NC_000010.10
CXCR1	1.21e-16	2.48e-19	-10.1	33.2858	-0.184	219032435	219032558	NC_000002.11
LRP5	8.86e-17	1.7e-19	-10.1	33.6563	-0.142	68135744	68135867	NC_000011.9
CCDC47	1.26e-16	2.62e-19	-10.1	33.232	-0.109	61832212	61832335	NC_000017.10
ZC3H3	9.06e-17	1.76e-19	-10.1	33.6257	-0.0962	144543486	144543609	NC_000008.10
TRIP12	1.08e-16	2.18e-19	-10.1	33.4099	-0.0808	230715536	230715659	NC_000002.11
SMYD3	1.37e-16	2.91e-19	-10.1	33.1284	-0.0635	246622662	246622785	NC_000001.10
TRIM65	8.5e-17	1.62e-19	-10.1	33.7078	-0.0597	73891062	73891185	NC_000017.10
NACC1	1.07e-16	2.16e-19	-10.1	33.4216	-0.0595	13248092	13248215	NC_000019.9
OR2A25	1.74e-16	3.88e-19	-10	32.8449	-0.505	143771673	143771796	NC_000007.13
ZC3H6	1.75e-16	3.89e-19	-10	32.8402	-0.505	113035598	113035721	NC_000002.11
LGALS7B	1.93e-16	4.36e-19	-10	32.7282	-0.239	39279266	39279389	NC_000019.9
RNF125	1.44e-16	3.12e-19	-10	33.0584	-0.192	29597493	29597616	NC_000018.9
SLC25A44	1.82e-16	4.1e-19	-10	32.7894	-0.185	156162332	156162455	NC_000001.10
C6orf195	1.8e-16	4.02e-19	-10	32.8079	-0.182	2636435	2636558	NC_000006.11
FAM25A	1.68e-16	3.73e-19	-10	32.8825	-0.0939	88779509	88779632	NC_000010.10
TMBIM4	1.47e-16	3.18e-19	-10	33.0392	-0.0862	66565224	66565347	NC_000012.11
BTNL2	1.95e-16	4.42e-19	-9.99	32.7149	-0.344	32375447	32375570	NC_000006.11
CBX4	1.99e-16	4.5e-19	-9.99	32.697	-0.327	77813223	77813346	NC_000017.10
TRA2A	2.03e-16	4.65e-19	-9.99	32.6647	-0.221	23572462	23572585	NC_000007.13
TRIM36	2.06e-16	4.73e-19	-9.98	32.6482	-0.475	114502492	114502615	NC_000005.9
CLCN6	2.13e-16	4.94e-19	-9.98	32.6056	-0.259	11898576	11898699	NC_000001.10
ZNF429	2.14e-16	4.98e-19	-9.98	32.5972	-0.245	21688755	21688878	NC_000019.9
AQP10	2.05e-16	4.7e-19	-9.98	32.6546	-0.186	154292429	154292552	NC_000001.10
NCRNA00174	2.13e-16	4.93e-19	-9.98	32.608	-0.175	65842487	65842610	NC_000007.13
ARID3A	2.16e-16	5.01e-19	-9.97	32.5914	-0.57	940967	941090	NC_000019.9
SMU1	2.2e-16	5.14e-19	-9.97	32.5662	-0.367	33076554	33076677	NC_000009.11
WWC2	2.2e-16	5.15e-19	-9.97	32.5636	-0.249	184105738	184105861	NC_000004.11
MYH10	2.24e-16	5.26e-19	-9.97	32.544	-0.221	8481125	8481248	NC_000017.10
HN1L	2.28e-16	5.38e-19	-9.96	32.522	-0.398	1728724	1728847	NC_000016.9
HLA-L	2.29e-16	5.39e-19	-9.96	32.5194	-0.161	30231675	30231798	NC_000006.11
CELSR1	2.36e-16	5.6e-19	-9.96	32.4826	-0.149	46929995	46930118	NC_000022.10
FGF2	2.51e-16	6e-19	-9.95	32.4138	-0.218	123777967	123778090	NC_000004.11
STK3	2.55e-16	6.09e-19	-9.95	32.3997	-0.107	99813010	99813133	NC_000008.10
NACA2	2.45e-16	5.83e-19	-9.95	32.4429	-0.0867	59668583	59668706	NC_000017.10
MAP6D1	2.57e-16	6.15e-19	-9.94	32.3895	-0.552	183543564	183543687	NC_000003.11
HTR7P	2.76e-16	6.73e-19	-9.93	32.3009	-0.216	13156131	13156254	NC_000012.11
CNGB3	2.79e-16	6.81e-19	-9.93	32.2888	-0.161	87684002	87684125	NC_000008.10
DNAH12	2.71e-16	6.56e-19	-9.93	32.3261	-0.136	57463150	57463273	NC_000003.11
DEFB125	2.87e-16	7.11e-19	-9.92	32.2463	-0.36	67082	67205	NC_000020.10
C15orf51	2.87e-16	7.08e-19	-9.92	32.2508	-0.192	100340260	100340383	NC_000015.9
ZNF75A	2.9e-16	7.19e-19	-9.92	32.2362	-0.186	3359325	3359448	NC_000016.9
NLRC4	3.06e-16	7.72e-19	-9.91	32.1654	-0.115	32483287	32483410	NC_000002.11
MIPEP	3.06e-16	7.73e-19	-9.91	32.1635	-0.111	24408286	24408409	NC_000013.10
OR8I2	3.17e-16	8.08e-19	-9.9	32.1206	-0.271	55861503	55861626	NC_000011.9
ZNF716	3.2e-16	8.18e-19	-9.9	32.1081	-0.25	57532098	57532221	NC_000007.13
RQCD1	3.26e-16	8.37e-19	-9.9	32.0855	-0.125	219437332	219437455	NC_000002.11
ACSS3	3.49e-16	9.08e-19	-9.88	32.005	-0.284	81475960	81476083	NC_000012.11
CRTAP	3.57e-16	9.33e-19	-9.88	31.9788	-0.254	33159475	33159598	NC_000003.11
KIF15	3.61e-16	9.49e-19	-9.88	31.9616	-0.185	44866344	44866467	NC_000003.11
GTF3C6	3.68e-16	9.77e-19	-9.87	31.9337	-0.344	111279694	111279817	NC_000006.11
C12orf50	3.71e-16	9.89e-19	-9.87	31.9208	-0.257	88423891	88424014	NC_000012.11
LAP3	3.75e-16	1e-18	-9.87	31.9059	-0.0839	17585801	17585924	NC_000004.11
MICB	4e-16	1.08e-18	-9.86	31.8323	-0.214	31468571	31468694	NC_000006.11
C10orf4	4.26e-16	1.16e-18	-9.85	31.7628	-0.361	95458714	95458837	NC_000010.10
ENTPD1	4.25e-16	1.16e-18	-9.85	31.7646	-0.345	97471301	97471424	NC_000010.10
PDCD6	4.11e-16	1.11e-18	-9.85	31.8036	-0.245	292125	292248	NC_000005.9
CYP17A1	4.47e-16	1.24e-18	-9.84	31.6988	-0.238	104597864	104597987	NC_000010.10
MT1F	4.4e-16	1.21e-18	-9.84	31.7185	-0.151	56693070	56693193	NC_000016.9
LOC100133315	4.44e-16	1.23e-18	-9.84	31.7082	-0.151	71618618	71618741	NC_000011.9
GML	4.4e-16	1.21e-18	-9.84	31.7197	-0.144	143915788	143915911	NC_000008.10
TUBA3D	4.48e-16	1.25e-18	-9.84	31.6942	-0.119	132238154	132238277	NC_000002.11
DDX50	4.74e-16	1.33e-18	-9.83	31.6291	-0.294	70663306	70663429	NC_000010.10
ZNF808	4.55e-16	1.27e-18	-9.83	31.6776	-0.141	53043258	53043381	NC_000019.9
MAFK	4.64e-16	1.3e-18	-9.83	31.6548	-0.052	1577016	1577139	NC_000007.13
AHRR	4.94e-16	1.4e-18	-9.82	31.5792	-0.267	370352	370475	NC_000005.9
RNF157	4.94e-16	1.4e-18	-9.82	31.58	-0.228	74222942	74223065	NC_000017.10
EGFL8	4.93e-16	1.39e-18	-9.82	31.5825	-0.219	32133421	32133544	NC_000006.11
RPRD1A	4.88e-16	1.38e-18	-9.82	31.593	-0.0994	33644865	33644988	NC_000018.9
C12orf26	4.89e-16	1.38e-18	-9.82	31.5912	-0.0909	82755274	82755397	NC_000012.11
AKR1E2	5.42e-16	1.56e-18	-9.8	31.4729	-0.202	4869088	4869211	NC_000010.10
PEF1	5.37e-16	1.54e-18	-9.8	31.4839	-0.156	32095849	32095972	NC_000001.10
C6orf103	5.54e-16	1.6e-18	-9.8	31.4471	-0.153	146923818	146923941	NC_000006.11
PNLIP	5.72e-16	1.66e-18	-9.79	31.4117	-0.263	118305477	118305600	NC_000010.10
CCDC129	6.12e-16	1.8e-18	-9.78	31.3304	-0.366	31692686	31692809	NC_000007.13
ELMO1	6.16e-16	1.82e-18	-9.78	31.322	-0.29	37148793	37148916	NC_000007.13
IQGAP1	6.2e-16	1.83e-18	-9.78	31.3153	-0.193	90938212	90938335	NC_000015.9
SLC25A2	6.2e-16	1.83e-18	-9.78	31.3138	-0.174	140682911	140683034	NC_000005.9
MIR1256	5.98e-16	1.75e-18	-9.78	31.3609	-0.16	103176599	103176722	NC_000023.10
LOC100133308	6e-16	1.76e-18	-9.78	31.3554	-0.139	45650346	45650469	NC_000010.10
C6orf145	5.96e-16	1.74e-18	-9.78	31.3641	-0.135	3753626	3753749	NC_000006.11
LOC100216001	6.44e-16	1.91e-18	-9.77	31.2716	-0.507	4720653	4720776	NC_000010.10
LMO7	6.36e-16	1.89e-18	-9.77	31.285	-0.253	76244804	76244927	NC_000013.10
ACAP3	6.45e-16	1.92e-18	-9.77	31.268	-0.17	1230073	1230196	NC_000001.10
TMEM182	6.79e-16	2.04e-18	-9.76	31.2082	-0.297	103378691	103378814	NC_000002.11
CCDC137	6.61e-16	1.97e-18	-9.76	31.2396	-0.167	79640096	79640219	NC_000017.10
GSTA3	6.94e-16	2.1e-18	-9.76	31.1787	-0.103	52769353	52769476	NC_000006.11
LOC442459	7.11e-16	2.16e-18	-9.75	31.1511	-0.503	99195948	99196071	NC_000023.10
ANAPC5	7.32e-16	2.24e-18	-9.75	31.1164	-0.241	121792163	121792286	NC_000012.11
MYT1L	7.13e-16	2.17e-18	-9.75	31.1456	-0.21	1880131	1880254	NC_000002.11
MACROD1	7.07e-16	2.15e-18	-9.75	31.1574	-0.0793	63799381	63799504	NC_000011.9
SRPRB	7.58e-16	2.34e-18	-9.74	31.0729	-0.401	133525036	133525159	NC_000003.11
IL27	7.6e-16	2.35e-18	-9.74	31.0676	-0.193	28518331	28518454	NC_000016.9
CTNNAL1	7.94e-16	2.48e-18	-9.73	31.0148	-0.312	111754815	111754938	NC_000009.11
ARHGEF10	7.89e-16	2.46e-18	-9.73	31.0229	-0.113	1877952	1878075	NC_000008.10
DCUN1D2	8.35e-16	2.65e-18	-9.72	30.9507	-0.327	114141288	114141411	NC_000013.10
CYP7A1	8.41e-16	2.68e-18	-9.72	30.9403	-0.152	59405619	59405742	NC_000008.10
ZNF543	8.38e-16	2.66e-18	-9.72	30.9451	-0.148	57835157	57835280	NC_000019.9
ARL2BP	8.92e-16	2.86e-18	-9.71	30.8762	-0.373	57278807	57278930	NC_000016.9
CDK19	8.67e-16	2.77e-18	-9.71	30.906	-0.244	110967726	110967849	NC_000006.11
STXBP4	8.67e-16	2.77e-18	-9.71	30.906	-0.0916	53095567	53095690	NC_000017.10
LOC150381	9.07e-16	2.92e-18	-9.7	30.8551	-0.336	46454012	46454135	NC_000022.10
CCDC94	9.5e-16	3.1e-18	-9.7	30.7959	-0.319	4246911	4247034	NC_000019.9
MAP3K13	9.49e-16	3.09e-18	-9.7	30.7983	-0.219	185136588	185136711	NC_000003.11
GOLGA3	9.29e-16	3e-18	-9.7	30.8259	-0.135	133402551	133402674	NC_000012.11
ZNF70	9.78e-16	3.21e-18	-9.69	30.762	-0.435	24084185	24084308	NC_000022.10
OR2L13	9.93e-16	3.26e-18	-9.69	30.7449	-0.123	248231131	248231254	NC_000001.10
CMBL	1.04e-15	3.42e-18	-9.68	30.6978	-0.207	10308785	10308908	NC_000005.9
ANTXR2	1.05e-15	3.49e-18	-9.68	30.678	-0.198	80823062	80823185	NC_000004.11
HOXA4	1.06e-15	3.53e-18	-9.68	30.6671	-0.0994	27169068	27169191	NC_000007.13
ITPKA	1.13e-15	3.77e-18	-9.67	30.6015	-0.456	41795087	41795210	NC_000015.9
C5orf27	1.1e-15	3.67e-18	-9.67	30.6281	-0.0855	95187107	95187230	NC_000005.9
KLHDC8A	1.08e-15	3.59e-18	-9.67	30.6494	-0.0678	205308894	205309017	NC_000001.10
CCDC83	1.19e-15	4.02e-18	-9.66	30.5403	-0.392	85568704	85568827	NC_000011.9
CD5	1.19e-15	4.02e-18	-9.66	30.5379	-0.274	60893661	60893784	NC_000011.9
CNBD1	1.15e-15	3.84e-18	-9.66	30.5839	-0.267	87877422	87877545	NC_000008.10
GABARAPL3	1.13e-15	3.78e-18	-9.66	30.5993	-0.258	90892448	90892571	NC_000015.9
GLT1D1	1.13e-15	3.79e-18	-9.66	30.5965	-0.244	129429698	129429821	NC_000012.11
CCDC57	1.18e-15	3.97e-18	-9.66	30.5525	-0.225	80067146	80067269	NC_000017.10
STX3	1.14e-15	3.81e-18	-9.66	30.5932	-0.165	59521722	59521845	NC_000011.9
C17orf98	1.15e-15	3.85e-18	-9.66	30.5829	-0.0995	36993484	36993607	NC_000017.10
NKX2-3	1.22e-15	4.14e-18	-9.65	30.511	-0.236	101296036	101296159	NC_000010.10
FYCO1	1.21e-15	4.1e-18	-9.65	30.519	-0.209	46037470	46037593	NC_000003.11
SF3A2	1.2e-15	4.08e-18	-9.65	30.5247	-0.106	2246968	2247091	NC_000019.9
DENND2A	1.25e-15	4.24e-18	-9.65	30.4858	-0.0858	140239525	140239648	NC_000007.13
WDR45	1.31e-15	4.47e-18	-9.64	30.4337	-0.717	48958189	48958312	NC_000023.10
SNORD115-41	1.29e-15	4.41e-18	-9.64	30.4477	-0.148	25490587	25490710	NC_000015.9
RPGRIP1	1.37e-15	4.78e-18	-9.63	30.3685	-0.463	21772854	21772977	NC_000014.8
EEFSEC	1.4e-15	4.87e-18	-9.63	30.3496	-0.36	127995346	127995469	NC_000003.11
CEBPB	1.37e-15	4.74e-18	-9.63	30.3763	-0.335	48807332	48807455	NC_000020.10
CCDC55	1.37e-15	4.74e-18	-9.63	30.376	-0.253	28458728	28458851	NC_000017.10
PNPLA8	1.4e-15	4.9e-18	-9.63	30.3439	-0.183	108162465	108162588	NC_000007.13
DES	1.37e-15	4.77e-18	-9.63	30.3708	-0.119	220286185	220286308	NC_000002.11
TMEM184A	1.39e-15	4.84e-18	-9.63	30.3565	-0.0361	1589473	1589596	NC_000007.13
PCNX	1.44e-15	5.07e-18	-9.62	30.3108	-0.138	71527576	71527699	NC_000014.8
GLUD2	1.63e-15	5.83e-18	-9.6	30.172	-0.456	120183084	120183207	NC_000023.10
CCR8	1.65e-15	5.95e-18	-9.6	30.1526	-0.258	39373683	39373806	NC_000003.11
SH3PXD2A	1.65e-15	5.94e-18	-9.6	30.1537	-0.153	105360333	105360456	NC_000010.10
LOC100132831	1.73e-15	6.31e-18	-9.59	30.0954	-0.449	40693742	40693865	NC_000023.10
NOSTRIN	1.7e-15	6.2e-18	-9.59	30.112	-0.233	169655691	169655814	NC_000002.11
DDX3X	1.68e-15	6.09e-18	-9.59	30.129	-0.167	41207467	41207590	NC_000023.10
CLSTN3	1.78e-15	6.55e-18	-9.58	30.0578	-0.279	7283645	7283768	NC_000012.11
ZNF317	1.74e-15	6.4e-18	-9.58	30.0816	-0.179	9271995	9272118	NC_000019.9
NCK1	1.79e-15	6.61e-18	-9.58	30.0491	-0.135	136660121	136660244	NC_000003.11
PREP	1.75e-15	6.4e-18	-9.58	30.0806	-0.108	105750523	105750646	NC_000006.11
RDH14	1.87e-15	6.97e-18	-9.57	29.9974	-0.352	18740679	18740802	NC_000002.11
FGF14	1.85e-15	6.85e-18	-9.57	30.0137	-0.275	103019936	103020059	NC_000013.10
RAET1G	1.85e-15	6.86e-18	-9.57	30.0124	-0.111	150238016	150238139	NC_000006.11
USP6	1.84e-15	6.81e-18	-9.57	30.0194	-0.102	5033538	5033661	NC_000017.10
GRRP1	1.93e-15	7.26e-18	-9.56	29.9566	-0.119	26484249	26484372	NC_000001.10
TDRD12	1.99e-15	7.52e-18	-9.56	29.9218	-0.106	33209598	33209721	NC_000019.9
BEND3	2.19e-15	8.44e-18	-9.54	29.8086	-0.178	107388925	107389048	NC_000006.11
ABHD1	2.37e-15	9.32e-18	-9.53	29.7105	-0.455	27346434	27346557	NC_000002.11
NDUFS8	2.33e-15	9.1e-18	-9.53	29.7336	-0.432	67797886	67798009	NC_000011.9
HOXD8	2.28e-15	8.84e-18	-9.53	29.7627	-0.415	176993089	176993212	NC_000002.11
NEURL1B	2.37e-15	9.29e-18	-9.53	29.714	-0.408	172083710	172083833	NC_000005.9
FMN1	2.37e-15	9.27e-18	-9.53	29.7155	-0.247	33081687	33081810	NC_000015.9
MTUS2	2.45e-15	9.64e-18	-9.52	29.6768	-0.253	29875027	29875150	NC_000013.10
KIF22	2.46e-15	9.71e-18	-9.52	29.6702	-0.167	29804910	29805033	NC_000016.9
TMEM181	2.45e-15	9.63e-18	-9.52	29.6788	-0.118	159049626	159049749	NC_000006.11
XYLT1	2.49e-15	9.85e-18	-9.52	29.6558	-0.0807	17228474	17228597	NC_000016.9
HEATR2	2.5e-15	9.9e-18	-9.52	29.651	-0.0711	815417	815540	NC_000007.13
C11orf53	2.61e-15	1.04e-17	-9.51	29.5987	-0.217	111154754	111154877	NC_000011.9
ULK4	2.56e-15	1.02e-17	-9.51	29.6219	-0.194	41997107	41997230	NC_000003.11
C8orf76	2.57e-15	1.02e-17	-9.51	29.6173	-0.079	124254358	124254481	NC_000008.10
ZHX2	2.56e-15	1.02e-17	-9.51	29.6241	-0.0588	123954739	123954862	NC_000008.10
RASA2	2.78e-15	1.13e-17	-9.5	29.5203	-0.38	141319363	141319486	NC_000003.11
SLC6A2	2.77e-15	1.13e-17	-9.5	29.5242	-0.272	55691102	55691225	NC_000016.9
TAS2R39	2.76e-15	1.12e-17	-9.5	29.5301	-0.176	142879966	142880089	NC_000007.13
FUT11	2.81e-15	1.14e-17	-9.49	29.5098	-0.27	75531989	75532112	NC_000010.10
RALBP1	2.85e-15	1.16e-17	-9.49	29.4943	-0.208	9478896	9479019	NC_000018.9
ZNF383	2.87e-15	1.17e-17	-9.49	29.4838	-0.143	37719008	37719131	NC_000019.9
CYB5B	2.86e-15	1.17e-17	-9.49	29.4891	-0.135	69461571	69461694	NC_000016.9
RAMP1	2.85e-15	1.16e-17	-9.49	29.4933	-0.0816	238778487	238778610	NC_000002.11
PMS2L2	2.8e-15	1.14e-17	-9.49	29.5118	-0.0461	74978127	74978250	NC_000007.13
ZNF709	3.07e-15	1.27e-17	-9.48	29.4035	-0.239	12623422	12623545	NC_000019.9
DYNLT3	3.02e-15	1.25e-17	-9.48	29.4246	-0.235	37699631	37699754	NC_000023.10
C10orf75	2.98e-15	1.23e-17	-9.48	29.4399	-0.15	102136856	102136979	NC_000010.10
C12orf35	3.12e-15	1.3e-17	-9.47	29.3847	-0.522	32112438	32112561	NC_000012.11
HS3ST5	3.26e-15	1.37e-17	-9.47	29.3308	-0.26	114384629	114384752	NC_000006.11
MCM3APAS	3.17e-15	1.32e-17	-9.47	29.3647	-0.226	47652781	47652904	NC_000021.8
POLE2	3.23e-15	1.36e-17	-9.47	29.3412	-0.2	50151270	50151393	NC_000014.8
LYZL6	3.11e-15	1.29e-17	-9.47	29.3873	-0.193	34267757	34267880	NC_000017.10
WDR86	3.24e-15	1.36e-17	-9.47	29.3375	-0.188	151089761	151089884	NC_000007.13
NUBPL	3.12e-15	1.3e-17	-9.47	29.3857	-0.133	32180736	32180859	NC_000014.8
MAPK10	3.43e-15	1.46e-17	-9.46	29.2704	-0.316	87375490	87375613	NC_000004.11
SNX9	3.45e-15	1.46e-17	-9.46	29.2659	-0.249	158285140	158285263	NC_000006.11
ACTR5	3.44e-15	1.46e-17	-9.46	29.2672	-0.219	37401017	37401140	NC_000020.10
RAGE	3.45e-15	1.46e-17	-9.46	29.2656	-0.161	102714291	102714414	NC_000014.8
NPFFR2	3.29e-15	1.38e-17	-9.46	29.3208	-0.131	72900088	72900211	NC_000004.11
UTP18	3.55e-15	1.52e-17	-9.45	29.2257	-0.419	49340654	49340777	NC_000017.10
OR10G7	3.59e-15	1.54e-17	-9.45	29.2141	-0.235	123910458	123910581	NC_000011.9
SBF1	3.55e-15	1.52e-17	-9.45	29.2273	-0.142	50902130	50902253	NC_000022.10
SSX9	3.46e-15	1.47e-17	-9.45	29.2594	-0.118	48163056	48163179	NC_000023.10
SNORD115-6	3.75e-15	1.62e-17	-9.44	29.1671	-0.571	25425615	25425738	NC_000015.9
C1orf70	3.83e-15	1.66e-17	-9.44	29.1402	-0.232	1470161	1470284	NC_000001.10
PIP5K1C	3.79e-15	1.64e-17	-9.44	29.1528	-0.0366	3646574	3646697	NC_000019.9
KIAA1045	3.91e-15	1.71e-17	-9.43	29.1147	-0.342	34957783	34957906	NC_000009.11
FAT1	3.86e-15	1.68e-17	-9.43	29.1323	-0.229	187539852	187539975	NC_000004.11
ZNF236	3.91e-15	1.71e-17	-9.43	29.1135	-0.197	74630659	74630782	NC_000018.9
APLF	3.87e-15	1.69e-17	-9.43	29.1256	-0.0585	68754759	68754882	NC_000002.11
POLR1D	3.85e-15	1.67e-17	-9.43	29.1335	-0.0582	28240073	28240196	NC_000013.10
TACC3	3.86e-15	1.68e-17	-9.43	29.1306	-0.0269	1737009	1737132	NC_000004.11
PRKAR2A	4.18e-15	1.86e-17	-9.42	29.032	-0.303	48885405	48885528	NC_000003.11
CYC1	4.18e-15	1.86e-17	-9.42	29.0301	-0.302	145148823	145148946	NC_000008.10
GNMT	4.14e-15	1.83e-17	-9.42	29.0452	-0.276	42927199	42927322	NC_000006.11
MMP19	4.2e-15	1.87e-17	-9.42	29.0245	-0.275	56237315	56237438	NC_000012.11
ITGA1	4.1e-15	1.81e-17	-9.42	29.0551	-0.173	52173561	52173684	NC_000005.9
PLEKHG1	4.14e-15	1.83e-17	-9.42	29.0437	-0.164	150920223	150920346	NC_000006.11
TNFRSF9	4.35e-15	1.95e-17	-9.41	28.9852	-0.0741	7999572	7999695	NC_000001.10
VENTXP7	4.69e-15	2.13e-17	-9.4	28.8965	-0.344	21445979	21446102	NC_000003.11
SLC43A2	4.57e-15	2.06e-17	-9.4	28.931	-0.292	1504809	1504932	NC_000017.10
AGPAT6	4.67e-15	2.11e-17	-9.4	28.9042	-0.252	41445193	41445316	NC_000008.10
TOMM70A	4.53e-15	2.04e-17	-9.4	28.9397	-0.223	100083492	100083615	NC_000003.11
NAALADL1	4.61e-15	2.08e-17	-9.4	28.9182	-0.0953	64826323	64826446	NC_000011.9
SLCO4A1	4.69e-15	2.13e-17	-9.4	28.8966	-0.0472	61289939	61290062	NC_000020.10
DHX37	4.87e-15	2.23e-17	-9.39	28.8493	-0.516	125473687	125473810	NC_000012.11
MTF1	4.86e-15	2.22e-17	-9.39	28.8545	-0.46	38325974	38326097	NC_000001.10
AMBRA1	4.85e-15	2.21e-17	-9.39	28.8578	-0.132	46450256	46450379	NC_000011.9
TRMT5	4.77e-15	2.17e-17	-9.39	28.8764	-0.128	61440221	61440344	NC_000014.8
GNB1	5.27e-15	2.43e-17	-9.38	28.7648	-0.27	1747243	1747366	NC_000001.10
PPM1D	5.05e-15	2.32e-17	-9.38	28.8126	-0.184	58712855	58712978	NC_000017.10
GPR133	5.21e-15	2.4e-17	-9.38	28.7767	-0.115	131606990	131607113	NC_000012.11
GATA4	5.32e-15	2.47e-17	-9.37	28.7508	-0.352	11560621	11560744	NC_000008.10
TMEM62	5.58e-15	2.61e-17	-9.37	28.6958	-0.332	43429893	43430016	NC_000015.9
CASP4	5.32e-15	2.46e-17	-9.37	28.7528	-0.213	104839858	104839981	NC_000011.9
TSPAN5	5.43e-15	2.53e-17	-9.37	28.7277	-0.182	99458347	99458470	NC_000004.11
OR7A10	5.35e-15	2.49e-17	-9.37	28.7439	-0.147	14953187	14953310	NC_000019.9
AKR7A3	5.57e-15	2.6e-17	-9.37	28.699	-0.0955	19613430	19613553	NC_000001.10
HGFAC	5.51e-15	2.57e-17	-9.37	28.7106	-0.0693	3451104	3451227	NC_000004.11
ZNF488	5.79e-15	2.73e-17	-9.36	28.6516	-0.35	48354911	48355034	NC_000010.10
ADAMTS6	5.82e-15	2.75e-17	-9.36	28.6455	-0.271	64470134	64470257	NC_000005.9
PHACTR1	5.93e-15	2.82e-17	-9.35	28.6211	-0.297	12993135	12993258	NC_000006.11
C11orf80	5.93e-15	2.82e-17	-9.35	28.6214	-0.281	66529885	66530008	NC_000011.9
PHLPP2	6.21e-15	2.97e-17	-9.35	28.5692	-0.209	71749258	71749381	NC_000016.9
HPCA	6.04e-15	2.88e-17	-9.35	28.5999	-0.137	33354700	33354823	NC_000001.10
WDR18	5.91e-15	2.8e-17	-9.35	28.6262	-0.0308	990235	990358	NC_000019.9
RRN3P1	6.58e-15	3.18e-17	-9.34	28.502	-0.108	21813670	21813793	NC_000016.9
F2R	6.3e-15	3.02e-17	-9.34	28.5511	-0.101	76028950	76029073	NC_000005.9
RCOR1	6.76e-15	3.28e-17	-9.33	28.4705	-0.364	103059054	103059177	NC_000014.8
TOMM34	6.79e-15	3.3e-17	-9.33	28.4659	-0.275	43589220	43589343	NC_000020.10
SUZ12P	6.81e-15	3.32e-17	-9.33	28.4605	-0.181	29057586	29057709	NC_000017.10
SSU72	6.95e-15	3.39e-17	-9.33	28.4383	-0.041	1489544	1489667	NC_000001.10
ARHGEF17	7.15e-15	3.51e-17	-9.32	28.4039	-0.233	73054401	73054524	NC_000011.9
KDM4B	7.1e-15	3.48e-17	-9.32	28.4135	-0.202	5047591	5047714	NC_000019.9
PDE6A	7.45e-15	3.68e-17	-9.31	28.3569	-0.265	149325279	149325402	NC_000005.9
CR1L	7.48e-15	3.7e-17	-9.31	28.3517	-0.254	207819196	207819319	NC_000001.10
GPC6	7.46e-15	3.69e-17	-9.31	28.3552	-0.249	94885861	94885984	NC_000013.10
OR7E91P	7.37e-15	3.64e-17	-9.31	28.3684	-0.177	71249764	71249887	NC_000002.11
PTDSS2	7.49e-15	3.71e-17	-9.31	28.3497	-0.0328	472782	472905	NC_000011.9
PIM2	7.89e-15	3.94e-17	-9.3	28.2898	-0.595	48776486	48776609	NC_000023.10
ZNF490	7.98e-15	3.99e-17	-9.3	28.2775	-0.0328	12707809	12707932	NC_000019.9
PES1	8.25e-15	4.15e-17	-9.29	28.2385	-0.384	30988248	30988371	NC_000022.10
EDAR	8.26e-15	4.16e-17	-9.29	28.2371	-0.282	109607038	109607161	NC_000002.11
C13orf35	8.48e-15	4.29e-17	-9.29	28.2062	-0.152	113299976	113300099	NC_000013.10
DIP2C	8.59e-15	4.36e-17	-9.29	28.1917	-0.0546	435953	436076	NC_000010.10
CINP	8.98e-15	4.59e-17	-9.28	28.1402	-0.261	102826882	102827005	NC_000014.8
UGT2B15	8.78e-15	4.46e-17	-9.28	28.1687	-0.239	69537806	69537929	NC_000004.11
PLXNA1	8.85e-15	4.5e-17	-9.28	28.159	-0.0313	126707413	126707536	NC_000003.11
C11orf34	9.14e-15	4.68e-17	-9.27	28.1205	-0.316	112132630	112132753	NC_000011.9
TAP1	9.17e-15	4.7e-17	-9.27	28.1162	-0.256	32820355	32820478	NC_000006.11
PCMTD1	9.32e-15	4.79e-17	-9.27	28.0976	-0.221	52731197	52731320	NC_000008.10
LOC440910	9.56e-15	4.95e-17	-9.27	28.0659	-0.161	132043874	132043997	NC_000002.11
ZNF761	9.37e-15	4.83e-17	-9.27	28.0892	-0.124	53951781	53951904	NC_000019.9
PGBD4	9.32e-15	4.79e-17	-9.27	28.098	-0.119	34396248	34396371	NC_000015.9
ABCA3	9.41e-15	4.85e-17	-9.27	28.0853	-0.0913	2381245	2381368	NC_000016.9
CCDC85C	9.54e-15	4.94e-17	-9.27	28.0685	-0.0406	100014679	100014802	NC_000014.8
RIC8B	9.68e-15	5.02e-17	-9.26	28.0515	-0.32	107167914	107168037	NC_000012.11
CCDC123	9.66e-15	5.01e-17	-9.26	28.0538	-0.0716	33460691	33460814	NC_000019.9
MATN1	9.86e-15	5.13e-17	-9.26	28.0302	-0.0263	31194314	31194437	NC_000001.10
SDHAF1	1.05e-14	5.55e-17	-9.25	27.9538	-0.262	36485938	36486061	NC_000019.9
FRG2B	1.02e-14	5.32e-17	-9.25	27.9954	-0.241	135441198	135441321	NC_000010.10
MGAT4C	1.02e-14	5.35e-17	-9.25	27.9893	-0.152	86994815	86994938	NC_000012.11
CDKAL1	1.05e-14	5.5e-17	-9.25	27.962	-0.132	21111090	21111213	NC_000006.11
MEP1A	1.1e-14	5.86e-17	-9.24	27.9003	-0.346	46801218	46801341	NC_000006.11
AGFG2	1.08e-14	5.73e-17	-9.24	27.9219	-0.328	100136742	100136865	NC_000007.13
NKTR	1.12e-14	5.98e-17	-9.24	27.8789	-0.23	42645487	42645610	NC_000003.11
KRT18	1.13e-14	6.02e-17	-9.24	27.8734	-0.193	53341319	53341442	NC_000012.11
SEMA3A	1.09e-14	5.79e-17	-9.24	27.9121	-0.161	83624353	83624476	NC_000007.13
MCCD1	1.08e-14	5.68e-17	-9.24	27.9294	-0.142	31495960	31496083	NC_000006.11
DEFA6	1.13e-14	6.02e-17	-9.24	27.8737	-0.13	6783407	6783530	NC_000008.10
GPR158	1.07e-14	5.67e-17	-9.24	27.9313	-0.105	25755187	25755310	NC_000010.10
LMTK2	1.09e-14	5.78e-17	-9.24	27.9124	-0.0946	97832945	97833068	NC_000007.13
RIN3	1.08e-14	5.71e-17	-9.24	27.9246	-0.0906	93090829	93090952	NC_000014.8
BEX1	1.19e-14	6.37e-17	-9.23	27.8167	-0.465	102320380	102320503	NC_000023.10
KIAA0415	1.19e-14	6.38e-17	-9.23	27.8165	-0.361	4817726	4817849	NC_000007.13
TNFRSF13B	1.14e-14	6.07e-17	-9.23	27.8644	-0.201	16876375	16876498	NC_000017.10
FAM101B	1.16e-14	6.2e-17	-9.23	27.8435	-0.13	292975	293098	NC_000017.10
SSR2	1.25e-14	6.8e-17	-9.22	27.7528	-0.381	155990657	155990780	NC_000001.10
RAB9P1	1.24e-14	6.74e-17	-9.22	27.7623	-0.147	104435608	104435731	NC_000005.9
FBRSL1	1.2e-14	6.47e-17	-9.22	27.8027	-0.127	133086926	133087049	NC_000012.11
AP2A2	1.25e-14	6.81e-17	-9.22	27.7521	-0.0966	995425	995548	NC_000011.9
TTTY13	1.27e-14	6.89e-17	-9.21	27.7407	-0.537	23757241	23757364	NC_000024.9
TXNDC11	1.26e-14	6.87e-17	-9.21	27.7434	-0.46	11836828	11836951	NC_000016.9
PTCHD3	1.32e-14	7.22e-17	-9.21	27.6938	-0.245	27698606	27698729	NC_000010.10
CDC26	1.33e-14	7.29e-17	-9.21	27.6839	-0.223	116035939	116036062	NC_000009.11
PROKR2	1.33e-14	7.31e-17	-9.21	27.6817	-0.177	5294595	5294718	NC_000020.10
TNXB	1.28e-14	7.01e-17	-9.21	27.7232	-0.111	32041613	32041736	NC_000006.11
SCUBE1	1.28e-14	6.96e-17	-9.21	27.7296	-0.0436	43606235	43606358	NC_000022.10
PIK3CD	1.3e-14	7.14e-17	-9.21	27.7054	-0.0372	9778887	9779010	NC_000001.10
KIAA1522	1.26e-14	6.86e-17	-9.21	27.7437	-0.026	33231272	33231395	NC_000001.10
DEFB123	1.39e-14	7.78e-17	-9.2	27.6202	-0.272	30027638	30027761	NC_000020.10
SNORD115-14	1.33e-14	7.34e-17	-9.2	27.6777	-0.215	25438860	25438983	NC_000015.9
UVRAG	1.33e-14	7.34e-17	-9.2	27.6772	-0.164	75772747	75772870	NC_000011.9
TPRX1	1.39e-14	7.71e-17	-9.2	27.6289	-0.155	48304772	48304895	NC_000019.9
LOC255025	1.33e-14	7.36e-17	-9.2	27.6748	-0.141	94656610	94656733	NC_000003.11
JMJD1C	1.38e-14	7.64e-17	-9.2	27.6379	-0.103	65125687	65125810	NC_000010.10
DENND3	1.36e-14	7.53e-17	-9.2	27.6523	-0.0822	142190049	142190172	NC_000008.10
SUSD4	1.35e-14	7.46e-17	-9.2	27.6624	-0.0676	223407095	223407218	NC_000001.10
PDE1C	1.39e-14	7.77e-17	-9.2	27.6222	-0.0551	31935390	31935513	NC_000007.13
CDKL1	1.38e-14	7.68e-17	-9.2	27.6335	-0.0316	50828728	50828851	NC_000014.8
GOT2	1.41e-14	7.9e-17	-9.19	27.6053	-0.323	58752165	58752288	NC_000016.9
PSMA5	1.45e-14	8.18e-17	-9.19	27.5711	-0.305	109968772	109968895	NC_000001.10
PCM1	1.43e-14	8.01e-17	-9.19	27.5911	-0.29	17865709	17865832	NC_000008.10
NDUFAB1	1.45e-14	8.21e-17	-9.19	27.5678	-0.229	23608722	23608845	NC_000016.9
OR9Q2	1.42e-14	7.93e-17	-9.19	27.6013	-0.188	57958333	57958456	NC_000011.9
CYP3A4	1.43e-14	8.02e-17	-9.19	27.5906	-0.186	99382370	99382493	NC_000007.13
AARS	1.53e-14	8.71e-17	-9.18	27.5093	-0.589	70323412	70323535	NC_000016.9
USP43	1.48e-14	8.4e-17	-9.18	27.5447	-0.256	9559049	9559172	NC_000017.10
MRPS31	1.51e-14	8.56e-17	-9.18	27.5267	-0.208	41342941	41343064	NC_000013.10
DAPK1	1.55e-14	8.82e-17	-9.18	27.4965	-0.18	90317425	90317548	NC_000009.11
SIRT6	1.55e-14	8.85e-17	-9.18	27.494	-0.0397	4175359	4175482	NC_000019.9
C14orf177	1.64e-14	9.43e-17	-9.17	27.4307	-0.262	99176473	99176596	NC_000014.8
ESYT2	1.63e-14	9.41e-17	-9.17	27.433	-0.0947	158589603	158589726	NC_000007.13
DNAJC1	1.63e-14	9.37e-17	-9.17	27.4377	-0.0356	22048295	22048418	NC_000010.10
ZFX	1.7e-14	9.92e-17	-9.16	27.3815	-0.358	24170765	24170888	NC_000023.10
GSK3A	1.7e-14	9.91e-17	-9.16	27.3817	-0.334	42746965	42747088	NC_000019.9
DHX32	1.64e-14	9.49e-17	-9.16	27.4243	-0.195	127570400	127570523	NC_000010.10
MICALL2	1.71e-14	9.93e-17	-9.16	27.3797	-0.122	1478727	1478850	NC_000007.13
SYTL3	1.81e-14	1.07e-16	-9.15	27.3102	-0.226	159151573	159151696	NC_000006.11
NUDCD3	1.83e-14	1.08e-16	-9.14	27.2999	-0.301	44530503	44530626	NC_000007.13
AACS	1.92e-14	1.14e-16	-9.14	27.2469	-0.175	125626746	125626869	NC_000012.11
TUBBP5	2e-14	1.2e-16	-9.13	27.1964	-0.347	141067944	141068067	NC_000009.11
PARG	1.95e-14	1.16e-16	-9.13	27.2281	-0.286	51039609	51039732	NC_000010.10
LOC441089	2.03e-14	1.22e-16	-9.13	27.1802	-0.242	79648032	79648155	NC_000005.9
TAF4B	2.03e-14	1.21e-16	-9.13	27.184	-0.178	23930540	23930663	NC_000018.9
CXCL17	1.97e-14	1.18e-16	-9.13	27.2143	-0.14	42947305	42947428	NC_000019.9
TP53BP1	2.03e-14	1.21e-16	-9.13	27.1845	-0.09	43799245	43799368	NC_000015.9
KRT81	2.03e-14	1.21e-16	-9.13	27.1839	-0.0718	52680161	52680284	NC_000012.11
ADAMTS12	2.09e-14	1.26e-16	-9.12	27.1429	-0.453	33835713	33835836	NC_000005.9
SLC17A1	2.04e-14	1.23e-16	-9.12	27.172	-0.159	25833199	25833322	NC_000006.11
CHD7	2.11e-14	1.28e-16	-9.12	27.1334	-0.0809	61627281	61627404	NC_000008.10
STAT4	2.2e-14	1.34e-16	-9.11	27.0856	-0.33	191894418	191894541	NC_000002.11
A2LD1	2.21e-14	1.35e-16	-9.11	27.0795	-0.233	101186107	101186230	NC_000013.10
ZNF254	2.2e-14	1.34e-16	-9.11	27.083	-0.174	24311037	24311160	NC_000019.9
OCA2	2.19e-14	1.33e-16	-9.11	27.0898	-0.172	28051072	28051195	NC_000015.9
ARL9	2.25e-14	1.38e-16	-9.11	27.057	-0.162	57375603	57375726	NC_000004.11
SLC25A33	2.21e-14	1.35e-16	-9.11	27.0799	-0.142	9598932	9599055	NC_000001.10
KIAA0391	2.16e-14	1.31e-16	-9.11	27.1067	-0.126	35683834	35683957	NC_000014.8
ASB18	2.37e-14	1.46e-16	-9.1	27.0006	-0.242	237174027	237174150	NC_000002.11
PSMA1	2.35e-14	1.45e-16	-9.1	27.0056	-0.157	14546129	14546252	NC_000011.9
SAA4	2.38e-14	1.47e-16	-9.1	26.9929	-0.154	18259388	18259511	NC_000011.9
CORIN	2.31e-14	1.42e-16	-9.1	27.0248	-0.131	47708509	47708632	NC_000004.11
ARMC3	2.3e-14	1.41e-16	-9.1	27.0319	-0.104	23243515	23243638	NC_000010.10
BREA2	2.31e-14	1.42e-16	-9.1	27.0289	-0.0479	144778836	144778959	NC_000008.10
TCF23	2.31e-14	1.42e-16	-9.1	27.0262	-0.0352	27373088	27373211	NC_000002.11
PLCXD3	2.43e-14	1.51e-16	-9.09	26.9696	-0.378	41409354	41409477	NC_000005.9
BRIP1	2.43e-14	1.51e-16	-9.09	26.9676	-0.303	59846164	59846287	NC_000017.10
SLC25A42	2.42e-14	1.5e-16	-9.09	26.9722	-0.268	19174767	19174890	NC_000019.9
TTLL3	2.42e-14	1.5e-16	-9.09	26.9763	-0.243	9859360	9859483	NC_000003.11
LOC100188949	2.42e-14	1.5e-16	-9.09	26.9754	-0.243	30949122	30949245	NC_000013.10
AGGF1	2.41e-14	1.49e-16	-9.09	26.9803	-0.241	76325554	76325677	NC_000005.9
MOBKL1B	2.5e-14	1.56e-16	-9.09	26.9357	-0.164	74406523	74406646	NC_000002.11
EPHX4	2.43e-14	1.51e-16	-9.09	26.969	-0.147	92495004	92495127	NC_000001.10
ADAMTS7	2.51e-14	1.56e-16	-9.09	26.9333	-0.136	79055416	79055539	NC_000015.9
HCN4	2.46e-14	1.53e-16	-9.09	26.9545	-0.0758	73617643	73617766	NC_000015.9
ZCCHC3	2.6e-14	1.63e-16	-9.08	26.891	-0.329	278095	278218	NC_000020.10
BTC	2.58e-14	1.62e-16	-9.08	26.8986	-0.177	75720398	75720521	NC_000004.11
SNORD115-44	2.65e-14	1.67e-16	-9.08	26.8689	-0.161	25494565	25494688	NC_000015.9
PVT1	2.78e-14	1.76e-16	-9.07	26.8168	-0.299	128844842	128844965	NC_000008.10
LYPD3	2.75e-14	1.74e-16	-9.07	26.8276	-0.27	43965012	43965135	NC_000019.9
OR2V2	2.79e-14	1.77e-16	-9.07	26.811	-0.258	180582587	180582710	NC_000005.9
GRAMD1C	2.73e-14	1.73e-16	-9.07	26.8348	-0.178	113604183	113604306	NC_000003.11
PTPN14	2.75e-14	1.74e-16	-9.07	26.8286	-0.113	214714924	214715047	NC_000001.10
LOC440563	2.8e-14	1.78e-16	-9.07	26.8053	-0.0761	13184214	13184337	NC_000001.10
ZYG11A	2.83e-14	1.8e-16	-9.06	26.7944	-0.279	53343261	53343384	NC_000001.10
DNA2	2.89e-14	1.84e-16	-9.06	26.771	-0.171	70184359	70184482	NC_000010.10
SPRR2B	2.88e-14	1.84e-16	-9.06	26.772	-0.168	153044457	153044580	NC_000001.10
SNIP1	2.91e-14	1.86e-16	-9.06	26.7614	-0.165	38006089	38006212	NC_000001.10
ODF3B	2.83e-14	1.8e-16	-9.06	26.7939	-0.159	50971954	50972077	NC_000022.10
BAT2	2.85e-14	1.82e-16	-9.06	26.784	-0.0253	31600180	31600303	NC_000006.11
HLA-DPB1	3.1e-14	2e-16	-9.05	26.6889	-0.415	33048469	33048592	NC_000006.11
FLJ43950	3.11e-14	2.01e-16	-9.05	26.6841	-0.361	84527546	84527669	NC_000009.11
CHD4	2.97e-14	1.9e-16	-9.05	26.7399	-0.352	6716557	6716680	NC_000012.11
USP45	3.11e-14	2.02e-16	-9.05	26.683	-0.193	99949744	99949867	NC_000006.11
PLXNA4	3.06e-14	1.97e-16	-9.05	26.7066	-0.172	132332297	132332420	NC_000007.13
RPS2P32	3.12e-14	2.02e-16	-9.05	26.6817	-0.16	23530633	23530756	NC_000007.13
CYP2F1	3.06e-14	1.97e-16	-9.05	26.7034	-0.119	41632920	41633043	NC_000019.9
PPP1R2	3.12e-14	2.02e-16	-9.05	26.6798	-0.0914	195267087	195267210	NC_000003.11
ZNF697	3.09e-14	2e-16	-9.05	26.6931	-0.0287	120166026	120166149	NC_000001.10
ULK1	3.22e-14	2.11e-16	-9.04	26.6381	-0.287	132378994	132379117	NC_000012.11
UGGT2	3.15e-14	2.05e-16	-9.04	26.6655	-0.164	96706773	96706896	NC_000013.10
CIDEC	3.26e-14	2.14e-16	-9.04	26.6237	-0.144	9922234	9922357	NC_000003.11
TPCN2	3.19e-14	2.09e-16	-9.04	26.6497	-0.0943	68853915	68854038	NC_000011.9
CRAMP1L	3.25e-14	2.13e-16	-9.04	26.6271	-0.0676	1682412	1682535	NC_000016.9
MIOS	3.45e-14	2.28e-16	-9.03	26.5605	-0.336	7610535	7610658	NC_000007.13
F13B	3.31e-14	2.18e-16	-9.03	26.6069	-0.271	197037504	197037627	NC_000001.10
C20orf27	3.33e-14	2.2e-16	-9.03	26.5985	-0.245	3748536	3748659	NC_000020.10
CSNK1G1	3.43e-14	2.27e-16	-9.03	26.567	-0.198	64649128	64649251	NC_000015.9
CHD5	3.36e-14	2.22e-16	-9.03	26.5879	-0.121	6191821	6191944	NC_000001.10
DAPP1	3.5e-14	2.32e-16	-9.02	26.5463	-0.509	100768712	100768835	NC_000004.11
PIAS3	3.65e-14	2.43e-16	-9.02	26.4973	-0.413	145575814	145575937	NC_000001.10
ZFP36L1	3.6e-14	2.39e-16	-9.02	26.5166	-0.373	69260273	69260396	NC_000014.8
FADS1	3.56e-14	2.36e-16	-9.02	26.5259	-0.278	61584319	61584442	NC_000011.9
CRIPT	3.52e-14	2.33e-16	-9.02	26.5387	-0.259	46852356	46852479	NC_000002.11
APOL6	3.64e-14	2.42e-16	-9.02	26.5014	-0.168	36058848	36058971	NC_000022.10
RASGEF1B	3.49e-14	2.31e-16	-9.02	26.55	-0.153	82350883	82351006	NC_000004.11
ABI3BP	3.79e-14	2.54e-16	-9.01	26.4542	-0.231	100673784	100673907	NC_000003.11
ZNF814	3.81e-14	2.56e-16	-9.01	26.4473	-0.174	58400847	58400970	NC_000019.9
NAB1	3.71e-14	2.49e-16	-9.01	26.4768	-0.0748	191517645	191517768	NC_000002.11
ABTB2	3.79e-14	2.54e-16	-9.01	26.455	-0.0743	34265361	34265484	NC_000011.9
C2orf89	3.68e-14	2.46e-16	-9.01	26.487	-0.0349	85051143	85051266	NC_000002.11
DLL4	4.01e-14	2.72e-16	-9	26.3883	-0.262	41222776	41222899	NC_000015.9
NEDD9	4.01e-14	2.72e-16	-9	26.3899	-0.0902	11278005	11278128	NC_000006.11
B3GALT4	4.19e-14	2.87e-16	-8.99	26.3361	-0.388	33244799	33244922	NC_000006.11
DHTKD1	4.09e-14	2.79e-16	-8.99	26.3644	-0.312	12110759	12110882	NC_000010.10
KDM4A	4.24e-14	2.92e-16	-8.99	26.3196	-0.28	44115663	44115786	NC_000001.10
SLC25A17	4.21e-14	2.89e-16	-8.99	26.328	-0.188	41185283	41185406	NC_000022.10
SNORD115-39	4.23e-14	2.91e-16	-8.99	26.3212	-0.16	25486871	25486994	NC_000015.9
LOC729668	4.23e-14	2.91e-16	-8.99	26.321	-0.154	30659144	30659267	NC_000010.10
MIR524	4.29e-14	2.96e-16	-8.99	26.3063	-0.148	54213889	54214012	NC_000019.9
LOC349114	4.22e-14	2.89e-16	-8.99	26.3268	-0.0991	39832738	39832861	NC_000007.13
HSPA1L	4.16e-14	2.85e-16	-8.99	26.3434	-0.0899	31778497	31778620	NC_000006.11
MYADML	4.14e-14	2.83e-16	-8.99	26.3502	-0.0815	33953370	33953493	NC_000002.11
BRUNOL6	4.27e-14	2.94e-16	-8.99	26.3115	-0.0304	72581722	72581845	NC_000015.9
ABCB8	4.22e-14	2.9e-16	-8.99	26.3248	-0.0252	150741207	150741330	NC_000007.13
ZMPSTE24	4.47e-14	3.1e-16	-8.98	26.2581	-0.243	40745926	40746049	NC_000001.10
C19orf25	4.5e-14	3.13e-16	-8.98	26.2501	-0.188	1478519	1478642	NC_000019.9
PCNP	4.34e-14	3e-16	-8.98	26.2918	-0.105	101295624	101295747	NC_000003.11
FAM183B	4.42e-14	3.06e-16	-8.98	26.2721	-0.0862	38725630	38725753	NC_000007.13
STX5	4.61e-14	3.23e-16	-8.97	26.2196	-0.502	62599612	62599735	NC_000011.9
SFT2D2	4.76e-14	3.36e-16	-8.97	26.18	-0.479	168195103	168195226	NC_000001.10
HOXA7	4.63e-14	3.25e-16	-8.97	26.2132	-0.251	27194745	27194868	NC_000007.13
PRHOXNB	4.58e-14	3.2e-16	-8.97	26.2293	-0.14	28563651	28563774	NC_000013.10
HP1BP3	4.69e-14	3.29e-16	-8.97	26.1998	-0.133	21070552	21070675	NC_000001.10
VAC14	4.7e-14	3.31e-16	-8.97	26.1958	-0.118	70799509	70799632	NC_000016.9
SNORD114-31	4.68e-14	3.28e-16	-8.97	26.2026	-0.113	101459591	101459714	NC_000014.8
ZNF214	4.65e-14	3.26e-16	-8.97	26.2088	-0.108	7021637	7021760	NC_000011.9
ELSPBP1	4.73e-14	3.33e-16	-8.97	26.1888	-0.0896	48525083	48525206	NC_000019.9
ATP6V0E1	4.89e-14	3.46e-16	-8.96	26.15	-0.305	172411160	172411283	NC_000005.9
ARHGAP12	4.92e-14	3.49e-16	-8.96	26.1418	-0.252	32186554	32186677	NC_000010.10
CCDC144C	4.9e-14	3.47e-16	-8.96	26.1479	-0.147	20225674	20225797	NC_000017.10
PUS10	4.78e-14	3.38e-16	-8.96	26.1753	-0.0521	61200229	61200352	NC_000002.11
HCP5	5.24e-14	3.76e-16	-8.95	26.0695	-0.576	31431407	31431530	NC_000006.11
MOBKL2B	5.12e-14	3.66e-16	-8.95	26.0963	-0.249	27327953	27328076	NC_000009.11
TMEM49	5.06e-14	3.61e-16	-8.95	26.1101	-0.22	57915740	57915863	NC_000017.10
LOC644172	5.26e-14	3.78e-16	-8.95	26.0651	-0.212	43679667	43679790	NC_000017.10
SIK3	5.41e-14	3.9e-16	-8.94	26.0329	-0.155	116955888	116956011	NC_000011.9
MCCC1	5.33e-14	3.84e-16	-8.94	26.0486	-0.0928	182786070	182786193	NC_000003.11
RGS7	5.86e-14	4.28e-16	-8.93	25.9422	-0.357	241176676	241176799	NC_000001.10
MTCH2	5.75e-14	4.19e-16	-8.93	25.9637	-0.0765	47660054	47660177	NC_000011.9
XRCC1	6.23e-14	4.61e-16	-8.92	25.869	-0.437	44079876	44079999	NC_000019.9
RAC2	6.02e-14	4.42e-16	-8.92	25.9097	-0.333	37640314	37640437	NC_000022.10
ZNF681	6.17e-14	4.56e-16	-8.92	25.8801	-0.185	23941718	23941841	NC_000019.9
MPHOSPH8	5.96e-14	4.37e-16	-8.92	25.9203	-0.157	20210743	20210866	NC_000013.10
TTBK2	6.07e-14	4.47e-16	-8.92	25.9001	-0.147	43183056	43183179	NC_000015.9
EYS	6.17e-14	4.56e-16	-8.92	25.8801	-0.115	66011288	66011411	NC_000006.11
TSHZ2	5.93e-14	4.35e-16	-8.92	25.9269	-0.107	51587399	51587522	NC_000020.10
POM121C	6.18e-14	4.57e-16	-8.92	25.8774	-0.0711	75070040	75070163	NC_000007.13
LOC284379	6.1e-14	4.49e-16	-8.92	25.8937	-0.0624	54107279	54107402	NC_000019.9
AGAP11	6.33e-14	4.69e-16	-8.91	25.8511	-0.376	88756580	88756703	NC_000010.10
CBFA2T2	6.26e-14	4.63e-16	-8.91	25.8642	-0.346	32077669	32077792	NC_000020.10
VMA21	6.36e-14	4.72e-16	-8.91	25.846	-0.283	150569790	150569913	NC_000023.10
WDR70	6.24e-14	4.62e-16	-8.91	25.8677	-0.142	37378360	37378483	NC_000005.9
IGFN1	6.31e-14	4.68e-16	-8.91	25.8549	-0.0532	201161205	201161328	NC_000001.10
RPUSD1	6.7e-14	5e-16	-8.9	25.7887	-0.253	835857	835980	NC_000016.9
ARSF	6.61e-14	4.93e-16	-8.9	25.8034	-0.175	2984578	2984701	NC_000023.10
C16orf58	6.65e-14	4.96e-16	-8.9	25.7969	-0.159	31505237	31505360	NC_000016.9
CST4	6.83e-14	5.12e-16	-8.9	25.7658	-0.134	23666505	23666628	NC_000020.10
SCFD2	6.7e-14	5e-16	-8.9	25.7889	-0.132	53815811	53815934	NC_000004.11
C10orf68	6.6e-14	4.92e-16	-8.9	25.8048	-0.0966	32867590	32867713	NC_000010.10
MED16	6.8e-14	5.09e-16	-8.9	25.7716	-0.0313	868083	868206	NC_000019.9
PGLYRP2	7.15e-14	5.41e-16	-8.89	25.7115	-0.334	15591178	15591301	NC_000019.9
ZCCHC16	7.16e-14	5.43e-16	-8.89	25.7084	-0.325	111623900	111624023	NC_000023.10
PPP1R15A	7.28e-14	5.53e-16	-8.89	25.6899	-0.236	49374447	49374570	NC_000019.9
DLGAP2	7.04e-14	5.31e-16	-8.89	25.7304	-0.193	1616111	1616234	NC_000008.10
CYP4F3	7.25e-14	5.5e-16	-8.89	25.6951	-0.117	15770676	15770799	NC_000019.9
CLN8	7.5e-14	5.74e-16	-8.88	25.6529	-0.21	1728703	1728826	NC_000008.10
SCO1	7.64e-14	5.86e-16	-8.88	25.6332	-0.134	10597147	10597270	NC_000017.10
CYTH3	7.37e-14	5.61e-16	-8.88	25.6747	-0.103	6203156	6203279	NC_000007.13
TMCO3	7.66e-14	5.87e-16	-8.88	25.6307	-0.0935	114191715	114191838	NC_000013.10
NPR1	7.45e-14	5.69e-16	-8.88	25.6616	-0.0584	153661759	153661882	NC_000001.10
PMS2L11	7.73e-14	5.94e-16	-8.88	25.6201	-0.0374	76610047	76610170	NC_000007.13
CITED4	7.77e-14	5.97e-16	-8.87	25.6146	-0.437	41328258	41328381	NC_000001.10
C17orf37	7.89e-14	6.08e-16	-8.87	25.597	-0.434	37886653	37886776	NC_000017.10
CYP27A1	8.05e-14	6.23e-16	-8.87	25.5728	-0.249	219649224	219649347	NC_000002.11
C22orf42	8.1e-14	6.28e-16	-8.87	25.5648	-0.215	32555286	32555409	NC_000022.10
HLA-DPB2	8.1e-14	6.28e-16	-8.87	25.5644	-0.167	33095982	33096105	NC_000006.11
CDC73	8.06e-14	6.23e-16	-8.87	25.5718	-0.143	193144639	193144762	NC_000001.10
ZNF665	7.75e-14	5.95e-16	-8.87	25.6175	-0.114	53693063	53693186	NC_000019.9
TSNARE1	7.88e-14	6.07e-16	-8.87	25.598	-0.103	143413005	143413128	NC_000008.10
RNF11	8.02e-14	6.2e-16	-8.87	25.5779	-0.0723	51716790	51716913	NC_000001.10
C1orf93	7.9e-14	6.09e-16	-8.87	25.5949	-0.0436	2519920	2520043	NC_000001.10
ZNF431	8.36e-14	6.54e-16	-8.86	25.5252	-0.258	21324130	21324253	NC_000019.9
WRB	8.58e-14	6.73e-16	-8.86	25.4967	-0.233	40751103	40751226	NC_000021.8
PLXNB2	8.24e-14	6.42e-16	-8.86	25.5428	-0.177	50722871	50722994	NC_000022.10
B3GNTL1	8.36e-14	6.54e-16	-8.86	25.5249	-0.174	80964568	80964691	NC_000017.10
HIST1H2BI	8.41e-14	6.58e-16	-8.86	25.5184	-0.172	26273370	26273493	NC_000006.11
KNTC1	8.31e-14	6.48e-16	-8.86	25.5337	-0.126	123077350	123077473	NC_000012.11
CELSR2	8.5e-14	6.65e-16	-8.86	25.5077	-0.025	109801427	109801550	NC_000001.10
LOC285501	8.88e-14	7.03e-16	-8.85	25.4534	-0.244	178649743	178649866	NC_000004.11
PTPN9	8.87e-14	7.02e-16	-8.85	25.4543	-0.22	75865604	75865727	NC_000015.9
NAT2	8.86e-14	7.01e-16	-8.85	25.4559	-0.201	18248453	18248576	NC_000008.10
VTI1A	8.62e-14	6.78e-16	-8.85	25.4891	-0.18	114469566	114469689	NC_000010.10
OR7C2	8.85e-14	7e-16	-8.85	25.4581	-0.159	15052824	15052947	NC_000019.9
SHANK2	9e-14	7.14e-16	-8.85	25.4377	-0.151	70708216	70708339	NC_000011.9
GPX6	8.82e-14	6.97e-16	-8.85	25.4625	-0.144	28479677	28479800	NC_000006.11
TFB2M	8.66e-14	6.81e-16	-8.85	25.485	-0.0917	246717609	246717732	NC_000001.10
MXD4	8.84e-14	6.99e-16	-8.85	25.4597	-0.0599	2252266	2252389	NC_000004.11
PITPNM2	8.69e-14	6.85e-16	-8.85	25.4795	-0.0557	123476380	123476503	NC_000012.11
ITFG2	8.96e-14	7.11e-16	-8.85	25.442	-0.0555	2920369	2920492	NC_000012.11
RPS16	9.14e-14	7.27e-16	-8.84	25.4201	-0.348	39926777	39926900	NC_000019.9
ARHGAP10	9.4e-14	7.51e-16	-8.84	25.3886	-0.189	148885518	148885641	NC_000004.11
GMFB	9.54e-14	7.63e-16	-8.84	25.3725	-0.137	54956552	54956675	NC_000014.8
FASN	9.07e-14	7.21e-16	-8.84	25.4284	-0.101	80043505	80043628	NC_000017.10
REM1	9.14e-14	7.28e-16	-8.84	25.4197	-0.0818	30071726	30071849	NC_000020.10
FLJ33630	9.09e-14	7.23e-16	-8.84	25.4258	-0.0746	127389156	127389279	NC_000005.9
PXDNL	9.58e-14	7.67e-16	-8.83	25.3672	-0.397	52467264	52467387	NC_000008.10
NAT1	9.85e-14	7.93e-16	-8.83	25.3347	-0.232	18027367	18027490	NC_000008.10
IFNAR1	9.68e-14	7.76e-16	-8.83	25.3559	-0.195	34700152	34700275	NC_000021.8
CPNE6	9.77e-14	7.86e-16	-8.83	25.3439	-0.18	24540415	24540538	NC_000014.8
PGR	9.73e-14	7.81e-16	-8.83	25.3495	-0.145	100935756	100935879	NC_000011.9
ADARB2	9.68e-14	7.76e-16	-8.83	25.3558	-0.11	1383845	1383968	NC_000010.10
NEFH	9.92e-14	8e-16	-8.83	25.3263	-0.105	29886713	29886836	NC_000022.10
KCNT2	1.03e-13	8.36e-16	-8.82	25.2827	-0.158	196485513	196485636	NC_000001.10
LOC146880	1.03e-13	8.34e-16	-8.82	25.2858	-0.0731	62779607	62779730	NC_000017.10
GPR45	1.03e-13	8.32e-16	-8.82	25.2877	-0.0374	105858730	105858853	NC_000002.11
GPKOW	1.09e-13	8.91e-16	-8.81	25.2203	-0.626	48980142	48980265	NC_000023.10
TSTA3	1.08e-13	8.82e-16	-8.81	25.23	-0.0313	144696651	144696774	NC_000008.10
SLCO2A1	1.14e-13	9.32e-16	-8.8	25.1758	-0.3	133744113	133744236	NC_000003.11
SLC12A5	1.16e-13	9.57e-16	-8.8	25.1503	-0.261	44651137	44651260	NC_000020.10
GTPBP4	1.17e-13	9.65e-16	-8.8	25.1417	-0.23	1034338	1034461	NC_000010.10
ZNF876P	1.15e-13	9.49e-16	-8.8	25.158	-0.18	206112	206235	NC_000004.11
SSX1	1.15e-13	9.48e-16	-8.8	25.1593	-0.101	48126547	48126670	NC_000023.10
PLCB3	1.22e-13	1.01e-15	-8.79	25.0969	-0.242	64019655	64019778	NC_000011.9
NCAPD2	1.23e-13	1.02e-15	-8.79	25.0873	-0.156	6616977	6617100	NC_000012.11
TBK1	1.23e-13	1.02e-15	-8.79	25.0833	-0.108	64848891	64849014	NC_000012.11
VOPP1	1.22e-13	1.01e-15	-8.79	25.0954	-0.0785	55584387	55584510	NC_000007.13
FAM134B	1.29e-13	1.08e-15	-8.78	25.0319	-0.207	16616805	16616928	NC_000005.9
DEF6	1.29e-13	1.08e-15	-8.78	25.0315	-0.0958	35286315	35286438	NC_000006.11
MYO1E	1.38e-13	1.17e-15	-8.77	24.9492	-0.264	59626352	59626475	NC_000015.9
ZNF530	1.37e-13	1.16e-15	-8.77	24.9622	-0.246	58115732	58115855	NC_000019.9
C18orf20	1.36e-13	1.14e-15	-8.77	24.9739	-0.226	61751615	61751738	NC_000018.9
DYNC1H1	1.38e-13	1.17e-15	-8.77	24.9499	-0.222	102435055	102435178	NC_000014.8
C12orf73	1.33e-13	1.12e-15	-8.77	24.9983	-0.175	104348376	104348499	NC_000012.11
CD164L2	1.37e-13	1.15e-15	-8.77	24.9665	-0.118	27710270	27710393	NC_000001.10
TNPO3	1.36e-13	1.14e-15	-8.77	24.9743	-0.106	128625634	128625757	NC_000007.13
VRK1	1.33e-13	1.12e-15	-8.77	24.9955	-0.1	97286215	97286338	NC_000014.8
BAHCC1	1.39e-13	1.18e-15	-8.77	24.942	-0.033	79415528	79415651	NC_000017.10
GLI3	1.38e-13	1.16e-15	-8.77	24.9578	-0.0297	42006083	42006206	NC_000007.13
EFNB1	1.46e-13	1.25e-15	-8.76	24.8891	-0.176	68058376	68058499	NC_000023.10
TUBGCP2	1.43e-13	1.22e-15	-8.76	24.9127	-0.121	135113451	135113574	NC_000010.10
PLXDC2	1.46e-13	1.25e-15	-8.76	24.8876	-0.0876	20295033	20295156	NC_000010.10
SETD1B	1.46e-13	1.26e-15	-8.76	24.8826	-0.052	122268197	122268320	NC_000012.11
LONP1	1.43e-13	1.22e-15	-8.76	24.9096	-0.0248	5694592	5694715	NC_000019.9
RING1	1.49e-13	1.28e-15	-8.75	24.8665	-0.552	33176234	33176357	NC_000006.11
SLC24A2	1.49e-13	1.28e-15	-8.75	24.8637	-0.0863	19541945	19542068	NC_000009.11
ESPNL	1.54e-13	1.33e-15	-8.75	24.8298	-0.0524	239014798	239014921	NC_000002.11
GMDS	1.61e-13	1.4e-15	-8.74	24.7787	-0.324	1625238	1625361	NC_000006.11
ZNF80	1.56e-13	1.35e-15	-8.74	24.811	-0.258	113955600	113955723	NC_000003.11
ZNF394	1.59e-13	1.38e-15	-8.74	24.7933	-0.191	99094623	99094746	NC_000007.13
RBM4B	1.62e-13	1.41e-15	-8.74	24.7698	-0.166	66444352	66444475	NC_000011.9
EHBP1L1	1.56e-13	1.35e-15	-8.74	24.8132	-0.133	65355408	65355531	NC_000011.9
SNORD89	1.6e-13	1.39e-15	-8.74	24.7834	-0.0978	101889706	101889829	NC_000002.11
AOC3	1.64e-13	1.43e-15	-8.74	24.7576	-0.0973	41008835	41008958	NC_000017.10
SNX13	1.62e-13	1.41e-15	-8.74	24.7681	-0.091	17942617	17942740	NC_000007.13
GPR176	1.58e-13	1.36e-15	-8.74	24.8012	-0.0803	40187233	40187356	NC_000015.9
SPATA1	1.7e-13	1.5e-15	-8.73	24.7086	-0.175	85007683	85007806	NC_000001.10
SCARB2	1.7e-13	1.5e-15	-8.73	24.7098	-0.166	77128252	77128375	NC_000004.11
SNORD1B	1.67e-13	1.46e-15	-8.73	24.7329	-0.162	74556048	74556171	NC_000017.10
RPS10	1.72e-13	1.52e-15	-8.73	24.6974	-0.151	34393779	34393902	NC_000006.11
N6AMT2	1.66e-13	1.45e-15	-8.73	24.7425	-0.135	21304178	21304301	NC_000013.10
HSDL2	1.7e-13	1.5e-15	-8.73	24.7098	-0.0851	115157532	115157655	NC_000009.11
NBR2	1.65e-13	1.44e-15	-8.73	24.7495	-0.041	41279022	41279145	NC_000017.10
ELL	1.73e-13	1.53e-15	-8.72	24.6899	-0.449	18632993	18633116	NC_000019.9
THUMPD1	1.79e-13	1.59e-15	-8.72	24.653	-0.186	20753649	20753772	NC_000016.9
MAML3	1.75e-13	1.55e-15	-8.72	24.6768	-0.114	140783585	140783708	NC_000004.11
SNRPA1	1.76e-13	1.56e-15	-8.72	24.6714	-0.111	101835348	101835471	NC_000015.9
LOC100101938	1.73e-13	1.53e-15	-8.72	24.688	-0.106	19847419	19847542	NC_000013.10
ESCO1	1.8e-13	1.6e-15	-8.72	24.6434	-0.076	19114052	19114175	NC_000018.9
SCARNA2	1.81e-13	1.61e-15	-8.72	24.6405	-0.0499	109641724	109641847	NC_000001.10
HLX	1.78e-13	1.58e-15	-8.72	24.6573	-0.0334	221055545	221055668	NC_000001.10
LDLR	1.91e-13	1.71e-15	-8.71	24.5791	-0.324	11201433	11201556	NC_000019.9
RALGAPB	1.92e-13	1.72e-15	-8.71	24.5726	-0.278	37101387	37101510	NC_000020.10
CLPTM1L	1.83e-13	1.63e-15	-8.71	24.6278	-0.2	1343783	1343906	NC_000005.9
MIR518A1	1.84e-13	1.64e-15	-8.71	24.6225	-0.159	54233845	54233968	NC_000019.9
RASSF8	1.92e-13	1.72e-15	-8.71	24.5761	-0.153	26232255	26232378	NC_000012.11
GMPR	1.92e-13	1.72e-15	-8.71	24.5736	-0.127	16267220	16267343	NC_000006.11
C5orf60	1.86e-13	1.66e-15	-8.71	24.6076	-0.0643	179071604	179071727	NC_000005.9
EIF2S2	1.91e-13	1.71e-15	-8.71	24.5801	-0.0564	32698354	32698477	NC_000020.10
DUS1L	2.02e-13	1.82e-15	-8.7	24.5163	-0.313	80023921	80024044	NC_000017.10
OR2M3	1.99e-13	1.79e-15	-8.7	24.5331	-0.258	248365229	248365352	NC_000001.10
MRPL16	1.94e-13	1.74e-15	-8.7	24.5628	-0.228	59579648	59579771	NC_000011.9
BRD1	1.97e-13	1.77e-15	-8.7	24.5431	-0.215	50192934	50193057	NC_000022.10
PHC2	1.94e-13	1.74e-15	-8.7	24.5607	-0.146	33842402	33842525	NC_000001.10
CBFA2T3	1.97e-13	1.77e-15	-8.7	24.5424	-0.0973	89028311	89028434	NC_000016.9
NDC80	1.95e-13	1.75e-15	-8.7	24.556	-0.0953	2574228	2574351	NC_000018.9
ASB7	1.95e-13	1.75e-15	-8.7	24.5542	-0.0801	101176097	101176220	NC_000015.9
CYP1A2	1.97e-13	1.77e-15	-8.7	24.5441	-0.0701	75047329	75047452	NC_000015.9
ACOT4	1.95e-13	1.75e-15	-8.7	24.5563	-0.0394	74057263	74057386	NC_000014.8
MAP3K10	1.97e-13	1.78e-15	-8.7	24.5408	-0.0247	40711866	40711989	NC_000019.9
OLFML2A	2.04e-13	1.85e-15	-8.69	24.5018	-0.336	127539942	127540065	NC_000009.11
SLC36A1	2.11e-13	1.92e-15	-8.69	24.4653	-0.258	150825768	150825891	NC_000005.9
CYP4F2	2.09e-13	1.9e-15	-8.69	24.4759	-0.155	15990592	15990715	NC_000019.9
PLGLA	2.06e-13	1.86e-15	-8.69	24.4941	-0.147	107001359	107001482	NC_000002.11
CCL25	2.12e-13	1.93e-15	-8.69	24.46	-0.134	8117966	8118089	NC_000019.9
IRAK1BP1	2.04e-13	1.85e-15	-8.69	24.5028	-0.0951	79580466	79580589	NC_000006.11
MRPS27	2.11e-13	1.92e-15	-8.69	24.467	-0.0753	71570341	71570464	NC_000005.9
KIR3DL2	2.21e-13	2.03e-15	-8.68	24.4113	-0.362	55360503	55360626	NC_000019.9
KRTAP4-8	2.2e-13	2.01e-15	-8.68	24.4185	-0.283	39254747	39254870	NC_000017.10
DECR2	2.21e-13	2.02e-15	-8.68	24.4143	-0.226	458234	458357	NC_000016.9
JAZF1	2.18e-13	2e-15	-8.68	24.4271	-0.183	28081543	28081666	NC_000007.13
LOC100133669	2.24e-13	2.06e-15	-8.68	24.3956	-0.15	144069457	144069580	NC_000008.10
GSTA2	2.22e-13	2.04e-15	-8.68	24.404	-0.142	52615988	52616111	NC_000006.11
METT10D	2.24e-13	2.06e-15	-8.68	24.3981	-0.101	2388493	2388616	NC_000017.10
SCGBL	2.25e-13	2.07e-15	-8.68	24.3923	-0.0925	35085677	35085800	NC_000019.9
ANKRD11	2.16e-13	1.97e-15	-8.68	24.4393	-0.0381	89355005	89355128	NC_000016.9
CFL1	2.34e-13	2.17e-15	-8.67	24.3461	-0.503	65625941	65626064	NC_000011.9
NUDT10	2.31e-13	2.13e-15	-8.67	24.3625	-0.39	51076119	51076242	NC_000023.10
UBE2D1	2.3e-13	2.12e-15	-8.67	24.3685	-0.213	60094994	60095117	NC_000010.10
LOC150776	2.44e-13	2.27e-15	-8.66	24.302	-0.173	132254702	132254825	NC_000002.11
CLINT1	2.42e-13	2.25e-15	-8.66	24.309	-0.138	157287432	157287555	NC_000005.9
TFAP4	2.45e-13	2.29e-15	-8.66	24.2932	-0.132	4308070	4308193	NC_000016.9
C21orf15	2.51e-13	2.34e-15	-8.66	24.2687	-0.125	15221404	15221527	NC_000021.8
RRAGA	2.51e-13	2.35e-15	-8.66	24.2665	-0.119	19048228	19048351	NC_000009.11
CCDC135	2.5e-13	2.34e-15	-8.66	24.2719	-0.0345	57736130	57736253	NC_000016.9
KDM6B	2.42e-13	2.25e-15	-8.66	24.3072	-0.0194	7756609	7756732	NC_000017.10
SLC44A2	2.59e-13	2.43e-15	-8.65	24.2316	-0.433	10713016	10713139	NC_000019.9
SARS	2.52e-13	2.36e-15	-8.65	24.2609	-0.417	109757083	109757206	NC_000001.10
C15orf17	2.56e-13	2.41e-15	-8.65	24.2429	-0.353	75198956	75199079	NC_000015.9
VPS52	2.62e-13	2.47e-15	-8.65	24.2182	-0.147	33218916	33219039	NC_000006.11
UBC	2.55e-13	2.39e-15	-8.65	24.2493	-0.129	125398157	125398280	NC_000012.11
VN1R1	2.63e-13	2.48e-15	-8.65	24.2141	-0.107	57968455	57968578	NC_000019.9
LOC145783	2.78e-13	2.65e-15	-8.64	24.1496	-0.192	57181938	57182061	NC_000015.9
MORN3	2.68e-13	2.54e-15	-8.64	24.1898	-0.184	122108663	122108786	NC_000012.11
A2M	2.78e-13	2.64e-15	-8.64	24.1518	-0.113	9227209	9227332	NC_000012.11
NBPF9	2.69e-13	2.54e-15	-8.64	24.1878	-0.101	144620428	144620551	NC_000001.10
MCOLN3	2.87e-13	2.74e-15	-8.63	24.116	-0.326	85483948	85484071	NC_000001.10
RFX1	2.87e-13	2.74e-15	-8.63	24.1161	-0.276	14117472	14117595	NC_000019.9
RAB2A	2.85e-13	2.72e-15	-8.63	24.1218	-0.156	61458099	61458222	NC_000008.10
UBE3C	2.92e-13	2.79e-15	-8.63	24.0961	-0.152	157004224	157004347	NC_000007.13
ZNF845	2.93e-13	2.8e-15	-8.63	24.0925	-0.117	53840480	53840603	NC_000019.9
FRMD4B	2.81e-13	2.68e-15	-8.63	24.1385	-0.0732	69309500	69309623	NC_000003.11
RICTOR	2.93e-13	2.81e-15	-8.63	24.0897	-0.0711	39022543	39022666	NC_000005.9
MST1P9	2.89e-13	2.76e-15	-8.63	24.1085	-0.0282	17087253	17087376	NC_000001.10
ZNF335	3.07e-13	2.96e-15	-8.62	24.0387	-0.294	44601165	44601288	NC_000020.10
SLC2A5	3.05e-13	2.94e-15	-8.62	24.0455	-0.148	9149026	9149149	NC_000001.10
CSRP2	3e-13	2.89e-15	-8.62	24.0641	-0.141	77252588	77252711	NC_000012.11
SBF2	3.07e-13	2.97e-15	-8.62	24.0369	-0.0952	10253819	10253942	NC_000011.9
RGS6	3.03e-13	2.92e-15	-8.62	24.0525	-0.0735	73029132	73029255	NC_000014.8
FAM83E	3.04e-13	2.93e-15	-8.62	24.0504	-0.0276	49106883	49107006	NC_000019.9
HAS1	3.18e-13	3.09e-15	-8.61	23.9982	-0.35	52216558	52216681	NC_000019.9
ASB11	3.28e-13	3.2e-15	-8.61	23.9633	-0.244	15334255	15334378	NC_000023.10
EXT1	3.2e-13	3.11e-15	-8.61	23.9915	-0.169	119030705	119030828	NC_000008.10
ZNF629	3.27e-13	3.19e-15	-8.61	23.9649	-0.165	30794205	30794328	NC_000016.9
BDP1	3.22e-13	3.13e-15	-8.61	23.9832	-0.143	70750152	70750275	NC_000005.9
ZNF516	3.24e-13	3.16e-15	-8.61	23.9754	-0.143	74114570	74114693	NC_000018.9
JPH3	3.29e-13	3.22e-15	-8.61	23.9573	-0.0412	87670386	87670509	NC_000016.9
SLC12A7	3.3e-13	3.22e-15	-8.61	23.9554	-0.0334	1075045	1075168	NC_000005.9
MCPH1	3.18e-13	3.08e-15	-8.61	23.999	-0.0179	6424636	6424759	NC_000008.10
PGP	3.48e-13	3.43e-15	-8.6	23.8951	-0.443	2264884	2265007	NC_000016.9
NCOR1	3.36e-13	3.29e-15	-8.6	23.9354	-0.248	16049075	16049198	NC_000017.10
FAM22D	3.4e-13	3.34e-15	-8.6	23.9203	-0.0715	89116788	89116911	NC_000010.10
R3HDM2	3.66e-13	3.62e-15	-8.59	23.8408	-0.208	57704522	57704645	NC_000012.11
WDR60	3.66e-13	3.62e-15	-8.59	23.841	-0.206	158648270	158648393	NC_000007.13
GSTA1	3.55e-13	3.49e-15	-8.59	23.8761	-0.115	52657270	52657393	NC_000006.11
VDAC2	3.53e-13	3.48e-15	-8.59	23.881	-0.101	76990994	76991117	NC_000010.10
MAEL	3.57e-13	3.53e-15	-8.59	23.8664	-0.074	166958401	166958524	NC_000001.10
SSX7	3.55e-13	3.5e-15	-8.59	23.8743	-0.0543	52684511	52684634	NC_000023.10
DDX27	3.84e-13	3.83e-15	-8.58	23.7861	-0.489	47835804	47835927	NC_000020.10
SLC35D1	3.87e-13	3.86e-15	-8.58	23.7781	-0.173	67509003	67509126	NC_000001.10
FH	3.96e-13	3.96e-15	-8.57	23.7523	-0.229	241679938	241680061	NC_000001.10
PSMC2	4.04e-13	4.05e-15	-8.57	23.73	-0.183	102989081	102989204	NC_000007.13
CCDC91	3.92e-13	3.92e-15	-8.57	23.7625	-0.136	28570321	28570444	NC_000012.11
CNOT1	4.07e-13	4.09e-15	-8.57	23.7212	-0.134	58567278	58567401	NC_000016.9
TRIM60	3.99e-13	4e-15	-8.57	23.7431	-0.0812	165952731	165952854	NC_000004.11
SIPA1L1	4.3e-13	4.36e-15	-8.56	23.6576	-0.254	72141840	72141963	NC_000014.8
SLC1A6	4.2e-13	4.24e-15	-8.56	23.686	-0.23	15083916	15084039	NC_000019.9
B3GAT3	4.13e-13	4.16e-15	-8.56	23.7052	-0.223	62389476	62389599	NC_000011.9
SIAH2	4.22e-13	4.26e-15	-8.56	23.6802	-0.219	150479084	150479207	NC_000003.11
SPRR2C	4.3e-13	4.36e-15	-8.56	23.6589	-0.188	153114002	153114125	NC_000001.10
HIST3H3	4.17e-13	4.21e-15	-8.56	23.6927	-0.172	228612876	228612999	NC_000001.10
NUBP1	4.14e-13	4.18e-15	-8.56	23.7005	-0.11	10840779	10840902	NC_000016.9
MIR1827	4.32e-13	4.38e-15	-8.56	23.6534	-0.0773	100583277	100583400	NC_000012.11
GLIS3	4.3e-13	4.37e-15	-8.56	23.6567	-0.075	4195347	4195470	NC_000009.11
C7orf45	4.13e-13	4.15e-15	-8.56	23.706	-0.0659	129847153	129847276	NC_000007.13
MECOM	4.41e-13	4.49e-15	-8.55	23.6299	-0.367	169006475	169006598	NC_000003.11
MEPE	4.49e-13	4.59e-15	-8.55	23.6081	-0.278	88753434	88753557	NC_000004.11
OR10H3	4.35e-13	4.43e-15	-8.55	23.6437	-0.176	15852002	15852125	NC_000019.9
PRTN3	4.47e-13	4.57e-15	-8.55	23.6126	-0.155	848071	848194	NC_000019.9
TMEM131	4.55e-13	4.66e-15	-8.55	23.5926	-0.129	98443701	98443824	NC_000002.11
CCDC144A	4.51e-13	4.61e-15	-8.55	23.6024	-0.12	16594459	16594582	NC_000017.10
EEF1DP3	4.39e-13	4.47e-15	-8.55	23.6336	-0.0703	32526694	32526817	NC_000013.10
NDUFS7	4.49e-13	4.59e-15	-8.55	23.6073	-0.0267	1393208	1393331	NC_000019.9
EVI5	4.78e-13	4.94e-15	-8.54	23.5361	-0.298	93250863	93250986	NC_000001.10
LOXL2	4.78e-13	4.95e-15	-8.54	23.5341	-0.29	23259538	23259661	NC_000008.10
KIAA1033	4.78e-13	4.94e-15	-8.54	23.5357	-0.258	105505776	105505899	NC_000012.11
AVPR1B	4.58e-13	4.7e-15	-8.54	23.5848	-0.255	206226009	206226132	NC_000001.10
GHR	4.62e-13	4.75e-15	-8.54	23.575	-0.213	42468779	42468902	NC_000005.9
MYO1G	4.78e-13	4.95e-15	-8.54	23.5332	-0.16	45020086	45020209	NC_000007.13
TTC15	4.6e-13	4.72e-15	-8.54	23.5793	-0.136	3456162	3456285	NC_000002.11
SLC2A13	4.75e-13	4.9e-15	-8.54	23.5434	-0.0867	40500619	40500742	NC_000012.11
SGK269	4.67e-13	4.81e-15	-8.54	23.5621	-0.0694	77460576	77460699	NC_000015.9
PSG3	4.84e-13	5.02e-15	-8.53	23.5196	-0.368	43240516	43240639	NC_000019.9
C1orf88	4.85e-13	5.03e-15	-8.53	23.5178	-0.307	111889159	111889282	NC_000001.10
SLC35B4	5.01e-13	5.22e-15	-8.53	23.4808	-0.275	134002145	134002268	NC_000007.13
FCF1	4.9e-13	5.09e-15	-8.53	23.5059	-0.192	75201709	75201832	NC_000014.8
LOC100329109	5e-13	5.22e-15	-8.53	23.4821	-0.0797	206981667	206981790	NC_000002.11
PLEKHA7	4.99e-13	5.2e-15	-8.53	23.4854	-0.0235	16838615	16838738	NC_000011.9
BST2	5.12e-13	5.36e-15	-8.52	23.4554	-0.367	17516329	17516452	NC_000019.9
CXorf67	5.29e-13	5.56e-15	-8.52	23.4184	-0.243	51149970	51150093	NC_000023.10
PLA2G2F	5.24e-13	5.51e-15	-8.52	23.4286	-0.0897	20470903	20471026	NC_000001.10
MRM1	5.3e-13	5.58e-15	-8.52	23.416	-0.082	34961264	34961387	NC_000017.10
TRIM40	5.17e-13	5.43e-15	-8.52	23.443	-0.036	30116378	30116501	NC_000006.11
CHERP	5.6e-13	5.95e-15	-8.51	23.3526	-0.426	16653665	16653788	NC_000019.9
BUB1	5.4e-13	5.71e-15	-8.51	23.3937	-0.302	111435828	111435951	NC_000002.11
GALNT11	5.45e-13	5.77e-15	-8.51	23.3828	-0.295	151723607	151723730	NC_000007.13
NOP58	5.42e-13	5.72e-15	-8.51	23.3908	-0.241	203130314	203130437	NC_000002.11
NCRNA00164	5.54e-13	5.87e-15	-8.51	23.3654	-0.212	133013028	133013151	NC_000002.11
PRAGMIN	5.51e-13	5.83e-15	-8.51	23.3718	-0.167	8228386	8228509	NC_000008.10
CYCS	5.45e-13	5.77e-15	-8.51	23.3831	-0.148	25163585	25163708	NC_000007.13
EPS8L1	5.41e-13	5.72e-15	-8.51	23.3914	-0.0971	55586179	55586302	NC_000019.9
ACTN4	5.57e-13	5.92e-15	-8.51	23.3581	-0.0826	39217605	39217728	NC_000019.9
THOP1	5.57e-13	5.91e-15	-8.51	23.3594	-0.0248	2807229	2807352	NC_000019.9
HLA-DPA1	5.85e-13	6.27e-15	-8.5	23.3016	-0.302	33041229	33041352	NC_000006.11
EXOC2	5.64e-13	6e-15	-8.5	23.344	-0.234	691319	691442	NC_000006.11
YBX2	5.8e-13	6.2e-15	-8.5	23.312	-0.228	7197987	7198110	NC_000017.10
LOC284023	5.69e-13	6.06e-15	-8.5	23.3344	-0.185	7818837	7818960	NC_000017.10
UTRN	5.73e-13	6.11e-15	-8.5	23.3257	-0.151	144617301	144617424	NC_000006.11
ATAD3B	5.71e-13	6.08e-15	-8.5	23.3309	-0.141	1420227	1420350	NC_000001.10
PDCD1	5.83e-13	6.24e-15	-8.5	23.3057	-0.1	242802127	242802250	NC_000002.11
C10orf50	5.74e-13	6.13e-15	-8.5	23.3232	-0.0946	26877716	26877839	NC_000010.10
CRYGC	5.68e-13	6.05e-15	-8.5	23.3367	-0.0483	208993094	208993217	NC_000002.11
KLHL30	5.74e-13	6.13e-15	-8.5	23.3238	-0.0442	239056585	239056708	NC_000002.11
C11orf51	6.21e-13	6.71e-15	-8.49	23.2344	-0.277	71823924	71824047	NC_000011.9
ST3GAL5	6.15e-13	6.64e-15	-8.49	23.2446	-0.232	86116495	86116618	NC_000002.11
BCL3	6.01e-13	6.47e-15	-8.49	23.2705	-0.18	45252955	45253078	NC_000019.9
CLPB	6.14e-13	6.63e-15	-8.49	23.2465	-0.167	72145746	72145869	NC_000011.9
ZNF77	5.96e-13	6.39e-15	-8.49	23.2822	-0.13	2941933	2942056	NC_000019.9
LOC646498	6.14e-13	6.62e-15	-8.49	23.2479	-0.0842	49219318	49219441	NC_000003.11
GLIS2	6.15e-13	6.64e-15	-8.49	23.2442	-0.0789	4381533	4381656	NC_000016.9
ANKRD30B	6.15e-13	6.64e-15	-8.49	23.2451	-0.077	14747036	14747159	NC_000018.9
LOC348926	6.6e-13	7.19e-15	-8.48	23.1659	-0.572	3957672	3957795	NC_000004.11
C15orf59	6.6e-13	7.19e-15	-8.48	23.1658	-0.484	74037743	74037866	NC_000015.9
PAPOLA	6.31e-13	6.83e-15	-8.48	23.217	-0.246	97031960	97032083	NC_000014.8
KIFC1	6.41e-13	6.96e-15	-8.48	23.1981	-0.21	33376867	33376990	NC_000006.11
PRR11	6.37e-13	6.91e-15	-8.48	23.2061	-0.207	57234919	57235042	NC_000017.10
MAGEC2	6.36e-13	6.9e-15	-8.48	23.2074	-0.205	141293862	141293985	NC_000023.10
SMARCC1	6.31e-13	6.83e-15	-8.48	23.2176	-0.185	47711947	47712070	NC_000003.11
PDLIM1	6.41e-13	6.96e-15	-8.48	23.1983	-0.176	97022649	97022772	NC_000010.10
C7orf23	6.32e-13	6.84e-15	-8.48	23.2152	-0.147	86839071	86839194	NC_000007.13
SVIL	6.5e-13	7.07e-15	-8.48	23.1834	-0.108	29978374	29978497	NC_000010.10
ZDHHC11	6.62e-13	7.21e-15	-8.48	23.1632	-0.0917	849140	849263	NC_000005.9
ATP8B3	6.59e-13	7.18e-15	-8.48	23.1673	-0.0295	1800150	1800273	NC_000019.9
LSG1	6.69e-13	7.31e-15	-8.47	23.1505	-0.299	194394305	194394428	NC_000003.11
MAP3K12	6.77e-13	7.42e-15	-8.47	23.1353	-0.183	53883045	53883168	NC_000012.11
DNER	6.77e-13	7.42e-15	-8.47	23.1356	-0.161	230367173	230367296	NC_000002.11
USP32	6.69e-13	7.31e-15	-8.47	23.1495	-0.0886	58405210	58405333	NC_000017.10
E2F1	6.65e-13	7.25e-15	-8.47	23.1578	-0.0522	32267661	32267784	NC_000020.10
GPSM3	7.02e-13	7.73e-15	-8.46	23.0947	-0.24	32160798	32160921	NC_000006.11
C7orf44	7.18e-13	7.93e-15	-8.46	23.07	-0.176	43751042	43751165	NC_000007.13
LRFN1	7e-13	7.71e-15	-8.46	23.0978	-0.156	39800628	39800751	NC_000019.9
SDHA	7.32e-13	8.11e-15	-8.46	23.0483	-0.105	221513	221636	NC_000005.9
DCST2	7.09e-13	7.82e-15	-8.46	23.0833	-0.0549	154992262	154992385	NC_000001.10
SNX29	7.27e-13	8.04e-15	-8.46	23.0567	-0.0246	12211186	12211309	NC_000016.9
MIR92B	7.58e-13	8.47e-15	-8.45	23.0056	-0.454	155165037	155165160	NC_000001.10
NUCKS1	7.5e-13	8.35e-15	-8.45	23.0193	-0.286	205718900	205719023	NC_000001.10
PELI2	7.52e-13	8.38e-15	-8.45	23.0157	-0.277	56645376	56645499	NC_000014.8
C5orf43	7.48e-13	8.32e-15	-8.45	23.0229	-0.269	60454782	60454905	NC_000005.9
SNRPF	7.68e-13	8.6e-15	-8.45	22.9906	-0.228	96256561	96256684	NC_000012.11
S1PR2	7.69e-13	8.61e-15	-8.45	22.989	-0.223	10342123	10342246	NC_000019.9
HUS1	7.67e-13	8.58e-15	-8.45	22.9932	-0.159	48009556	48009679	NC_000007.13
C17orf104	7.45e-13	8.28e-15	-8.45	23.0271	-0.0996	42732495	42732618	NC_000017.10
ZBTB42	7.44e-13	8.26e-15	-8.45	23.0305	-0.0989	105268604	105268727	NC_000014.8
ARID3B	7.56e-13	8.44e-15	-8.45	23.009	-0.064	74862662	74862785	NC_000015.9
ARL8A	8.07e-13	9.09e-15	-8.44	22.936	-0.321	202114133	202114256	NC_000001.10
HADHB	8.04e-13	9.05e-15	-8.44	22.9399	-0.0757	26481305	26481428	NC_000002.11
ABHD8	8.36e-13	9.47e-15	-8.43	22.8957	-0.439	17413959	17414082	NC_000019.9
PPPDE1	8.59e-13	9.78e-15	-8.43	22.8639	-0.195	244857838	244857961	NC_000001.10
LOC220115	8.5e-13	9.66e-15	-8.43	22.8763	-0.18	53065411	53065534	NC_000013.10
KLHDC4	8.24e-13	9.31e-15	-8.43	22.9124	-0.126	87749116	87749239	NC_000016.9
LOC729375	8.28e-13	9.36e-15	-8.43	22.9071	-0.099	129823091	129823214	NC_000003.11
CARS2	8.31e-13	9.41e-15	-8.43	22.9021	-0.0492	111301379	111301502	NC_000013.10
PMF1	8.96e-13	1.03e-14	-8.42	22.816	-0.501	156182617	156182740	NC_000001.10
BCORL1	8.7e-13	9.92e-15	-8.42	22.8501	-0.392	129116503	129116626	NC_000023.10
ITPR2	8.77e-13	1e-14	-8.42	22.8415	-0.238	26782390	26782513	NC_000012.11
STOX1	8.71e-13	9.93e-15	-8.42	22.8489	-0.145	70653884	70654007	NC_000010.10
ZFPM1	8.81e-13	1.01e-14	-8.42	22.8358	-0.137	88540992	88541115	NC_000016.9
UHRF1BP1	8.7e-13	9.92e-15	-8.42	22.8503	-0.115	34762855	34762978	NC_000006.11
SCAND3	8.95e-13	1.03e-14	-8.42	22.8176	-0.108	28551020	28551143	NC_000006.11
MAGEB16	8.69e-13	9.91e-15	-8.42	22.8513	-0.0973	35816376	35816499	NC_000023.10
HGD	8.92e-13	1.02e-14	-8.42	22.8212	-0.0748	120398684	120398807	NC_000003.11
TBCB	8.81e-13	1.01e-14	-8.42	22.8351	-0.0595	36616612	36616735	NC_000019.9
MFSD3	9.53e-13	1.1e-14	-8.41	22.7463	-0.472	145734432	145734555	NC_000008.10
SOCS2	9.54e-13	1.1e-14	-8.41	22.7452	-0.287	93967225	93967348	NC_000012.11
CCKAR	9.43e-13	1.09e-14	-8.41	22.7583	-0.205	26492870	26492993	NC_000004.11
HDGFL1	9.32e-13	1.07e-14	-8.41	22.7723	-0.164	22570146	22570269	NC_000006.11
TUBA3C	9.43e-13	1.09e-14	-8.41	22.7583	-0.108	19751301	19751424	NC_000013.10
LOC284749	9.24e-13	1.06e-14	-8.41	22.7828	-0.107	46988477	46988600	NC_000020.10
FZR1	9.47e-13	1.09e-14	-8.41	22.7547	-0.107	3505367	3505490	NC_000019.9
ZNF642	9.39e-13	1.08e-14	-8.41	22.7642	-0.0944	40945066	40945189	NC_000001.10
MIR522	9.43e-13	1.09e-14	-8.41	22.7585	-0.0732	54253976	54254099	NC_000019.9
POLM	9.79e-13	1.14e-14	-8.4	22.7174	-0.427	44122203	44122326	NC_000007.13
CCDC111	9.64e-13	1.12e-14	-8.4	22.7345	-0.299	185595799	185595922	NC_000004.11
OSGEPL1	1.01e-12	1.18e-14	-8.4	22.6799	-0.217	190611870	190611993	NC_000002.11
ZNF10	1.01e-12	1.17e-14	-8.4	22.687	-0.201	133729061	133729184	NC_000012.11
C6orf10	9.79e-13	1.13e-14	-8.4	22.7183	-0.144	32299300	32299423	NC_000006.11
STRA8	9.87e-13	1.15e-14	-8.4	22.7081	-0.142	134919060	134919183	NC_000007.13
HSBP1L1	1e-12	1.16e-14	-8.4	22.6939	-0.132	77723226	77723349	NC_000018.9
ZNF69	1e-12	1.16e-14	-8.4	22.692	-0.127	12001680	12001803	NC_000019.9
MIR1973	9.78e-13	1.13e-14	-8.4	22.7187	-0.101	117220873	117220996	NC_000004.11
C15orf29	9.73e-13	1.13e-14	-8.4	22.7247	-0.097	34491893	34492016	NC_000015.9
INADL	9.95e-13	1.16e-14	-8.4	22.6997	-0.0615	62445916	62446039	NC_000001.10
COX16	1.04e-12	1.22e-14	-8.39	22.6458	-0.247	70822564	70822687	NC_000014.8
C11orf2	1.06e-12	1.24e-14	-8.39	22.6301	-0.167	64875553	64875676	NC_000011.9
KPNA6	1.08e-12	1.27e-14	-8.38	22.6103	-0.423	32574218	32574341	NC_000001.10
TEKT3	1.12e-12	1.33e-14	-8.38	22.5631	-0.168	15225442	15225565	NC_000017.10
ZNF560	1.1e-12	1.3e-14	-8.38	22.5851	-0.159	9605778	9605901	NC_000019.9
USP13	1.12e-12	1.33e-14	-8.38	22.5636	-0.0916	179390381	179390504	NC_000003.11
BAIAP3	1.14e-12	1.36e-14	-8.37	22.5433	-0.556	1393103	1393226	NC_000016.9
HJURP	1.15e-12	1.36e-14	-8.37	22.5383	-0.417	234763301	234763424	NC_000002.11
UCK2	1.17e-12	1.4e-14	-8.37	22.5099	-0.286	165798420	165798543	NC_000001.10
GNA14	1.15e-12	1.36e-14	-8.37	22.5378	-0.223	80201784	80201907	NC_000009.11
PSMC1	1.17e-12	1.39e-14	-8.37	22.5172	-0.113	90724250	90724373	NC_000014.8
NSA2	1.22e-12	1.46e-14	-8.36	22.4703	-0.134	74066522	74066645	NC_000005.9
RASD2	1.2e-12	1.43e-14	-8.36	22.4897	-0.0925	35946799	35946922	NC_000022.10
MGST2	1.31e-12	1.59e-14	-8.35	22.3856	-0.364	140620573	140620696	NC_000004.11
COX19	1.3e-12	1.58e-14	-8.35	22.394	-0.257	1014844	1014967	NC_000007.13
SLC5A7	1.27e-12	1.54e-14	-8.35	22.4197	-0.162	108602510	108602633	NC_000002.11
LOC340017	1.3e-12	1.58e-14	-8.35	22.3945	-0.131	158496743	158496866	NC_000004.11
FSCN3	1.32e-12	1.6e-14	-8.35	22.3813	-0.118	127232254	127232377	NC_000007.13
VWDE	1.26e-12	1.52e-14	-8.35	22.4327	-0.0959	12444290	12444413	NC_000007.13
STAP1	1.3e-12	1.57e-14	-8.35	22.3984	-0.0583	68423239	68423362	NC_000004.11
ASCL2	1.29e-12	1.56e-14	-8.35	22.4024	-0.0162	2293641	2293764	NC_000011.9
HLA-DMB	1.35e-12	1.64e-14	-8.34	22.3559	-0.494	32907385	32907508	NC_000006.11
TNFAIP3	1.33e-12	1.62e-14	-8.34	22.3679	-0.404	138194824	138194947	NC_000006.11
UNKL	1.39e-12	1.7e-14	-8.34	22.3191	-0.199	1458494	1458617	NC_000016.9
TRHDE	1.34e-12	1.64e-14	-8.34	22.3574	-0.198	72740698	72740821	NC_000012.11
FANCC	1.38e-12	1.69e-14	-8.34	22.3257	-0.167	98054877	98055000	NC_000009.11
MARVELD3	1.38e-12	1.69e-14	-8.34	22.3259	-0.136	71674507	71674630	NC_000016.9
C17orf99	1.39e-12	1.7e-14	-8.34	22.3176	-0.0796	76153421	76153544	NC_000017.10
IBSP	1.39e-12	1.7e-14	-8.34	22.3201	-0.0698	88732782	88732905	NC_000004.11
LTBP2	1.38e-12	1.69e-14	-8.34	22.3264	-0.0535	75013390	75013513	NC_000014.8
LOC100130987	1.44e-12	1.77e-14	-8.33	22.2795	-0.269	67085251	67085374	NC_000011.9
LMF1	1.43e-12	1.76e-14	-8.33	22.284	-0.122	962080	962203	NC_000016.9
PPIAL4G	1.41e-12	1.73e-14	-8.33	22.3039	-0.0849	143767881	143768004	NC_000001.10
PIM3	1.54e-12	1.93e-14	-8.32	22.198	-0.282	50354019	50354142	NC_000022.10
ZFP62	1.48e-12	1.83e-14	-8.32	22.2472	-0.266	180288995	180289118	NC_000005.9
HMGB1L1	1.53e-12	1.91e-14	-8.32	22.2043	-0.195	56064117	56064240	NC_000020.10
SAMD14	1.54e-12	1.92e-14	-8.32	22.2022	-0.151	48198183	48198306	NC_000017.10
CYP2B6	1.52e-12	1.9e-14	-8.32	22.2118	-0.13	41510098	41510221	NC_000019.9
GNGT1	1.52e-12	1.89e-14	-8.32	22.215	-0.0797	93534693	93534816	NC_000007.13
CCDC9	1.47e-12	1.82e-14	-8.32	22.2515	-0.0515	47763943	47764066	NC_000019.9
OTUD7B	1.59e-12	1.99e-14	-8.31	22.1661	-0.256	149982704	149982827	NC_000001.10
ANKRD39	1.55e-12	1.94e-14	-8.31	22.1895	-0.0954	97513895	97514018	NC_000002.11
SLC9A3	1.62e-12	2.04e-14	-8.31	22.1422	-0.0857	495305	495428	NC_000005.9
PTGES3	1.65e-12	2.08e-14	-8.3	22.1218	-0.401	57081572	57081695	NC_000012.11
AGTPBP1	1.67e-12	2.11e-14	-8.3	22.1092	-0.242	88358062	88358185	NC_000009.11
EIF3K	1.64e-12	2.06e-14	-8.3	22.1299	-0.157	39111921	39112044	NC_000019.9
ANKRD20B	1.68e-12	2.12e-14	-8.3	22.1048	-0.136	95521431	95521554	NC_000002.11
LGALS7	1.64e-12	2.06e-14	-8.3	22.1314	-0.132	39264720	39264843	NC_000019.9
RBM44	1.67e-12	2.11e-14	-8.3	22.1077	-0.116	238707009	238707132	NC_000002.11
ZNF679	1.71e-12	2.17e-14	-8.3	22.082	-0.0738	63709633	63709756	NC_000007.13
ZNF444	1.71e-12	2.17e-14	-8.3	22.0806	-0.0441	56658502	56658625	NC_000019.9
TBX4	1.82e-12	2.33e-14	-8.29	22.0123	-0.54	59539715	59539838	NC_000017.10
SLC2A14	1.74e-12	2.2e-14	-8.29	22.0658	-0.283	8026515	8026638	NC_000012.11
FRMD8	1.8e-12	2.29e-14	-8.29	22.026	-0.152	65172370	65172493	NC_000011.9
RSF1	1.76e-12	2.24e-14	-8.29	22.0484	-0.0617	77443626	77443749	NC_000011.9
ATP6V1F	1.82e-12	2.33e-14	-8.28	22.0097	-0.35	128502823	128502946	NC_000007.13
NAA30	1.9e-12	2.45e-14	-8.28	21.9633	-0.244	57856977	57857100	NC_000014.8
NYX	1.9e-12	2.44e-14	-8.28	21.9637	-0.22	41332957	41333080	NC_000023.10
BIRC6	1.9e-12	2.44e-14	-8.28	21.9643	-0.085	32587004	32587127	NC_000002.11
RPL13AP3	1.92e-12	2.47e-14	-8.28	21.9541	-0.057	56232921	56233044	NC_000014.8
ADAT2	1.88e-12	2.41e-14	-8.28	21.9761	-0.055	143768292	143768415	NC_000006.11
MEGF8	2.03e-12	2.63e-14	-8.27	21.8914	-0.373	42829588	42829711	NC_000019.9
SEL1L	1.95e-12	2.51e-14	-8.27	21.9392	-0.167	81979997	81980120	NC_000014.8
TMEM160	1.93e-12	2.49e-14	-8.27	21.945	-0.141	47553215	47553338	NC_000019.9
UBD	1.93e-12	2.48e-14	-8.27	21.9494	-0.128	29526459	29526582	NC_000006.11
FLJ25363	1.96e-12	2.53e-14	-8.27	21.928	-0.0973	109128745	109128868	NC_000003.11
GJA8	1.97e-12	2.54e-14	-8.27	21.9248	-0.0219	147380445	147380568	NC_000001.10
SLC35F2	2.14e-12	2.78e-14	-8.26	21.8367	-0.374	107729186	107729309	NC_000011.9
TIMM44	2.03e-12	2.64e-14	-8.26	21.8895	-0.291	8008681	8008804	NC_000019.9
C16orf71	2.13e-12	2.77e-14	-8.26	21.841	-0.149	4790951	4791074	NC_000016.9
TGFBR3	2.1e-12	2.72e-14	-8.26	21.8575	-0.0892	92179761	92179884	NC_000001.10
STK32B	2.1e-12	2.72e-14	-8.26	21.8571	-0.0514	5276522	5276645	NC_000004.11
LOC100130000	2.12e-12	2.76e-14	-8.26	21.8444	-0.0385	143688586	143688709	NC_000001.10
HLA-DOA	2.06e-12	2.68e-14	-8.26	21.8748	-0.0308	32975875	32975998	NC_000006.11
USP36	2.08e-12	2.7e-14	-8.26	21.8656	-0.0268	76834820	76834943	NC_000017.10
ZNF282	2.26e-12	2.96e-14	-8.25	21.7758	-0.28	148892434	148892557	NC_000007.13
KCNK5	2.17e-12	2.83e-14	-8.25	21.8187	-0.273	39195019	39195142	NC_000006.11
SNORD115-1	2.23e-12	2.92e-14	-8.25	21.7898	-0.138	25414763	25414886	NC_000015.9
ARMCX1	2.25e-12	2.95e-14	-8.25	21.7793	-0.135	100804036	100804159	NC_000023.10
FAM53A	2.18e-12	2.84e-14	-8.25	21.8172	-0.0962	1653552	1653675	NC_000004.11
SDK1	2.25e-12	2.95e-14	-8.25	21.7788	-0.072	4146971	4147094	NC_000007.13
FAR2	2.27e-12	2.97e-14	-8.25	21.7714	-0.0466	29409865	29409988	NC_000012.11
DPYSL2	2.38e-12	3.13e-14	-8.24	21.7195	-0.429	26436527	26436650	NC_000008.10
ZNF354A	2.31e-12	3.03e-14	-8.24	21.7515	-0.349	178157801	178157924	NC_000005.9
FAM150A	2.29e-12	3e-14	-8.24	21.7616	-0.253	53450729	53450852	NC_000008.10
TRIM26	2.35e-12	3.09e-14	-8.24	21.7317	-0.222	30167836	30167959	NC_000006.11
ZNF322B	2.29e-12	3.01e-14	-8.24	21.7586	-0.216	99962350	99962473	NC_000009.11
NOTCH2NL	2.35e-12	3.09e-14	-8.24	21.7337	-0.161	145250914	145251037	NC_000001.10
GSTP1	2.44e-12	3.23e-14	-8.23	21.6896	-0.346	67350976	67351099	NC_000011.9
HERC2	2.47e-12	3.27e-14	-8.23	21.6784	-0.326	28563313	28563436	NC_000015.9
ZNF696	2.51e-12	3.34e-14	-8.23	21.658	-0.21	144373369	144373492	NC_000008.10
C10orf129	2.46e-12	3.26e-14	-8.23	21.681	-0.172	96988478	96988601	NC_000010.10
IL18RAP	2.43e-12	3.21e-14	-8.23	21.6948	-0.17	103033753	103033876	NC_000002.11
RFC1	2.52e-12	3.35e-14	-8.23	21.6545	-0.0807	39368603	39368726	NC_000004.11
PNOC	2.44e-12	3.22e-14	-8.23	21.6917	-0.0793	28198639	28198762	NC_000008.10
C7orf57	2.49e-12	3.31e-14	-8.23	21.6664	-0.0702	48083660	48083783	NC_000007.13
TIGD3	2.63e-12	3.52e-14	-8.22	21.6059	-0.493	65122092	65122215	NC_000011.9
ETFDH	2.53e-12	3.37e-14	-8.22	21.648	-0.128	159597249	159597372	NC_000004.11
C2orf53	2.68e-12	3.6e-14	-8.21	21.5838	-0.28	27362694	27362817	NC_000002.11
OR2J3	2.81e-12	3.8e-14	-8.21	21.5308	-0.166	29080437	29080560	NC_000006.11
DENND5A	2.75e-12	3.7e-14	-8.21	21.5572	-0.163	9287054	9287177	NC_000011.9
RGPD4	2.79e-12	3.75e-14	-8.21	21.542	-0.153	108446486	108446609	NC_000002.11
RNF215	2.69e-12	3.61e-14	-8.21	21.5805	-0.0762	30779672	30779795	NC_000022.10
SLC25A23	2.77e-12	3.72e-14	-8.21	21.5496	-0.0457	6441978	6442101	NC_000019.9
C7orf60	2.85e-12	3.86e-14	-8.2	21.515	-0.237	112548837	112548960	NC_000007.13
MYADML2	2.86e-12	3.88e-14	-8.2	21.5103	-0.171	79902503	79902626	NC_000017.10
ATP7A	2.85e-12	3.86e-14	-8.2	21.5152	-0.133	77239706	77239829	NC_000023.10
STX6	2.96e-12	4.02e-14	-8.2	21.475	-0.131	180993450	180993573	NC_000001.10
OR1A2	2.85e-12	3.86e-14	-8.2	21.5148	-0.125	3099847	3099970	NC_000017.10
CCDC144NL	2.86e-12	3.87e-14	-8.2	21.512	-0.0972	20771377	20771500	NC_000017.10
RAB11B	2.86e-12	3.87e-14	-8.2	21.5115	-0.0481	8467069	8467192	NC_000019.9
ELF2	3.09e-12	4.21e-14	-8.19	21.4297	-0.167	140061152	140061275	NC_000004.11
C7orf27	3.1e-12	4.23e-14	-8.19	21.4239	-0.16	2586532	2586655	NC_000007.13
SH3RF2	3.09e-12	4.22e-14	-8.19	21.427	-0.151	145314627	145314750	NC_000005.9
CFLP1	3.11e-12	4.24e-14	-8.19	21.4218	-0.0649	89603720	89603843	NC_000010.10
CPEB3	3.28e-12	4.53e-14	-8.18	21.3571	-0.199	93976087	93976210	NC_000010.10
KCTD2	3.18e-12	4.37e-14	-8.18	21.3936	-0.194	73056681	73056804	NC_000017.10
LSM2	3.18e-12	4.36e-14	-8.18	21.3946	-0.185	31767033	31767156	NC_000006.11
TMEM220	3.15e-12	4.32e-14	-8.18	21.403	-0.163	10634954	10635077	NC_000017.10
GRK5	3.22e-12	4.43e-14	-8.18	21.3797	-0.124	120993799	120993922	NC_000010.10
KIF2B	3.14e-12	4.3e-14	-8.18	21.4082	-0.123	51899837	51899960	NC_000017.10
GABRG3	3.15e-12	4.32e-14	-8.18	21.4045	-0.117	27215448	27215571	NC_000015.9
CACNG4	3.15e-12	4.32e-14	-8.18	21.4039	-0.0929	65029280	65029403	NC_000017.10
ZCWPW2	3.15e-12	4.31e-14	-8.18	21.4064	-0.0548	28431111	28431234	NC_000003.11
UBAC1	3.18e-12	4.37e-14	-8.18	21.3936	-0.0392	138831651	138831774	NC_000009.11
C14orf181	3.48e-12	4.83e-14	-8.17	21.2941	-0.331	69262517	69262640	NC_000014.8
SUCLA2	3.43e-12	4.76e-14	-8.17	21.3083	-0.196	48575128	48575251	NC_000013.10
GATSL1	3.47e-12	4.82e-14	-8.17	21.296	-0.192	74378838	74378961	NC_000007.13
C1orf201	3.41e-12	4.73e-14	-8.17	21.3151	-0.166	24711941	24712064	NC_000001.10
C9orf3	3.42e-12	4.74e-14	-8.17	21.3134	-0.149	97804001	97804124	NC_000009.11
LAG3	3.44e-12	4.78e-14	-8.17	21.3045	-0.144	6881303	6881426	NC_000012.11
LOC645323	3.47e-12	4.82e-14	-8.17	21.2973	-0.144	87898688	87898811	NC_000005.9
AKR1B1	3.44e-12	4.78e-14	-8.17	21.3046	-0.125	134143988	134144111	NC_000007.13
GMCL1	3.4e-12	4.71e-14	-8.17	21.3191	-0.0968	70072119	70072242	NC_000002.11
CLEC2A	3.37e-12	4.67e-14	-8.17	21.3282	-0.0731	10085174	10085297	NC_000012.11
DTHD1	3.33e-12	4.6e-14	-8.17	21.3414	-0.0697	36283195	36283318	NC_000004.11
MCM6	3.62e-12	5.06e-14	-8.16	21.2493	-0.456	136634095	136634218	NC_000002.11
PSMB10	3.68e-12	5.14e-14	-8.16	21.233	-0.277	67969622	67969745	NC_000016.9
RRN3	3.63e-12	5.07e-14	-8.16	21.2461	-0.272	15187643	15187766	NC_000016.9
SNX27	3.56e-12	4.97e-14	-8.16	21.266	-0.24	151584902	151585025	NC_000001.10
PLG	3.65e-12	5.1e-14	-8.16	21.2414	-0.236	161174486	161174609	NC_000006.11
CUBN	3.5e-12	4.87e-14	-8.16	21.2859	-0.186	17043133	17043256	NC_000010.10
LOC144776	3.66e-12	5.12e-14	-8.16	21.2378	-0.123	91572233	91572356	NC_000013.10
LOC729156	3.51e-12	4.88e-14	-8.16	21.2835	-0.111	66308541	66308664	NC_000007.13
MGC26597	3.49e-12	4.85e-14	-8.16	21.2904	-0.0975	7986216	7986339	NC_000006.11
IPPK	3.53e-12	4.92e-14	-8.16	21.2771	-0.0426	95378254	95378377	NC_000009.11
UTP6	3.69e-12	5.17e-14	-8.15	21.2276	-0.346	30228897	30229020	NC_000017.10
CDH5	3.73e-12	5.23e-14	-8.15	21.2165	-0.274	66412919	66413042	NC_000016.9
CHST10	3.81e-12	5.37e-14	-8.15	21.1908	-0.16	101035456	101035579	NC_000002.11
TSSC1	3.7e-12	5.18e-14	-8.15	21.2251	-0.158	3321226	3321349	NC_000002.11
KRTAP6-1	3.84e-12	5.42e-14	-8.15	21.1807	-0.114	31986034	31986157	NC_000021.8
REXO4	3.83e-12	5.39e-14	-8.15	21.1862	-0.0619	136275791	136275914	NC_000009.11
ZFP36	3.89e-12	5.49e-14	-8.14	21.1679	-0.294	39898283	39898406	NC_000019.9
UBA2	3.89e-12	5.5e-14	-8.14	21.1666	-0.274	34919248	34919371	NC_000019.9
OR5T2	3.89e-12	5.49e-14	-8.14	21.1678	-0.14	55999683	55999806	NC_000011.9
DTWD2	3.99e-12	5.65e-14	-8.14	21.14	-0.137	118309902	118310025	NC_000005.9
STK38	4.07e-12	5.78e-14	-8.14	21.1186	-0.108	36492993	36493116	NC_000006.11
LOC493754	3.96e-12	5.61e-14	-8.14	21.148	-0.0205	66021476	66021599	NC_000007.13
DPEP1	4.12e-12	5.87e-14	-8.13	21.1025	-0.225	89678764	89678887	NC_000016.9
SLC25A1	4.12e-12	5.86e-14	-8.13	21.1042	-0.194	19163160	19163283	NC_000022.10
TEC	4.16e-12	5.93e-14	-8.13	21.0925	-0.131	48231543	48231666	NC_000004.11
COG4	4.12e-12	5.87e-14	-8.13	21.1034	-0.124	70555265	70555388	NC_000016.9
KRTAP6-2	4.24e-12	6.06e-14	-8.13	21.072	-0.112	31971025	31971148	NC_000021.8
H3F3B	4.5e-12	6.49e-14	-8.12	21.0041	-0.378	73775901	73776024	NC_000017.10
LYPLA1	4.48e-12	6.46e-14	-8.12	21.0087	-0.227	55012178	55012301	NC_000008.10
WWTR1	4.44e-12	6.39e-14	-8.12	21.0193	-0.156	149421667	149421790	NC_000003.11
FSCN1	4.37e-12	6.27e-14	-8.12	21.0377	-0.115	5642705	5642828	NC_000007.13
SPDYE5	4.36e-12	6.25e-14	-8.12	21.0408	-0.0726	75123243	75123366	NC_000007.13
WNT11	4.45e-12	6.41e-14	-8.12	21.0166	-0.0324	75898203	75898326	NC_000011.9
MCCC2	4.52e-12	6.53e-14	-8.12	20.9982	-0.0304	70906136	70906259	NC_000005.9
BHLHA15	4.44e-12	6.38e-14	-8.12	21.0203	-0.02	97841864	97841987	NC_000007.13
PRKAB1	4.64e-12	6.72e-14	-8.11	20.9702	-0.286	120106071	120106194	NC_000012.11
SEL1L2	4.74e-12	6.89e-14	-8.11	20.9459	-0.206	13972022	13972145	NC_000020.10
XAGE3	4.64e-12	6.73e-14	-8.11	20.9688	-0.201	52898126	52898249	NC_000023.10
GRTP1	4.66e-12	6.76e-14	-8.11	20.964	-0.0637	113997250	113997373	NC_000013.10
NOTCH4	4.87e-12	7.11e-14	-8.1	20.915	-0.233	32175138	32175261	NC_000006.11
RRN3P3	4.84e-12	7.06e-14	-8.1	20.9221	-0.179	22435202	22435325	NC_000016.9
VWF	5.04e-12	7.39e-14	-8.1	20.8768	-0.146	6235155	6235278	NC_000012.11
STARD13	4.82e-12	7.02e-14	-8.1	20.9274	-0.13	33844170	33844293	NC_000013.10
LILRA4	4.83e-12	7.04e-14	-8.1	20.9249	-0.11	54849738	54849861	NC_000019.9
NT5DC1	5.24e-12	7.72e-14	-8.09	20.8335	-0.287	116421855	116421978	NC_000006.11
TATDN2	5.09e-12	7.47e-14	-8.09	20.8664	-0.282	10290897	10291020	NC_000003.11
ADNP2	5.09e-12	7.48e-14	-8.09	20.865	-0.21	77869238	77869361	NC_000018.9
TNS3	5.09e-12	7.48e-14	-8.09	20.865	-0.185	47552912	47553035	NC_000007.13
PINK1	5.26e-12	7.77e-14	-8.09	20.8277	-0.149	20959088	20959211	NC_000001.10
RNLS	5.19e-12	7.63e-14	-8.09	20.8453	-0.116	90034398	90034521	NC_000010.10
EIF4G3	5.19e-12	7.64e-14	-8.09	20.8435	-0.0576	21273605	21273728	NC_000001.10
HSP90B3P	5.38e-12	7.96e-14	-8.08	20.8041	-0.291	92099858	92099981	NC_000001.10
C14orf145	5.58e-12	8.31e-14	-8.08	20.7609	-0.287	81392851	81392974	NC_000014.8
MYBL2	5.4e-12	8.01e-14	-8.08	20.7979	-0.212	42295503	42295626	NC_000020.10
C4orf21	5.38e-12	7.96e-14	-8.08	20.8033	-0.0952	113486062	113486185	NC_000004.11
PAGE2	5.42e-12	8.04e-14	-8.08	20.7942	-0.0652	55115352	55115475	NC_000023.10
ARSD	5.38e-12	7.97e-14	-8.08	20.8028	-0.0624	2827939	2828062	NC_000023.10
ANKRD30A	5.53e-12	8.22e-14	-8.08	20.7726	-0.035	37414759	37414882	NC_000010.10
ZNF827	5.64e-12	8.42e-14	-8.07	20.7488	-0.144	146701274	146701397	NC_000004.11
MIR1283-1	5.86e-12	8.79e-14	-8.07	20.7065	-0.125	54191152	54191275	NC_000019.9
TCF25	5.78e-12	8.64e-14	-8.07	20.7229	-0.0324	89976526	89976649	NC_000016.9
ZNF219	6.12e-12	9.23e-14	-8.06	20.6582	-0.142	21573783	21573906	NC_000014.8
ACAA2	6.13e-12	9.24e-14	-8.06	20.6572	-0.137	47335682	47335805	NC_000018.9
LOC84856	6.15e-12	9.29e-14	-8.06	20.6522	-0.12	42975642	42975765	NC_000010.10
CDCP2	6e-12	9.02e-14	-8.06	20.6805	-0.103	54604852	54604975	NC_000001.10
C12orf67	6.04e-12	9.1e-14	-8.06	20.6722	-0.0628	24736888	24737011	NC_000012.11
SYCE1	5.97e-12	8.97e-14	-8.06	20.6864	-0.0254	135381727	135381850	NC_000010.10
ILF2	6.35e-12	9.61e-14	-8.05	20.6184	-0.369	153643504	153643627	NC_000001.10
ORAI3	6.42e-12	9.73e-14	-8.05	20.6068	-0.346	30960279	30960402	NC_000016.9
ICAM5	6.42e-12	9.74e-14	-8.05	20.6057	-0.275	10402167	10402290	NC_000019.9
ZNF860	6.59e-12	1e-13	-8.05	20.5769	-0.196	32026021	32026144	NC_000003.11
GLP1R	6.3e-12	9.52e-14	-8.05	20.6274	-0.171	39053858	39053981	NC_000006.11
NEXN	6.43e-12	9.75e-14	-8.05	20.604	-0.16	78367295	78367418	NC_000001.10
TRIM59	6.48e-12	9.84e-14	-8.05	20.595	-0.159	160168922	160169045	NC_000003.11
TMEM115	6.38e-12	9.66e-14	-8.05	20.6132	-0.148	50395925	50396048	NC_000003.11
GCLM	6.27e-12	9.48e-14	-8.05	20.6316	-0.128	94352637	94352760	NC_000001.10
FCGR2C	6.36e-12	9.64e-14	-8.05	20.6158	-0.0555	161563355	161563478	NC_000001.10
RBM15B	6.56e-12	9.98e-14	-8.05	20.5818	-0.0441	51429919	51430042	NC_000003.11
ACBD7	6.82e-12	1.04e-13	-8.04	20.5398	-0.272	15130899	15131022	NC_000010.10
DACT3	6.84e-12	1.05e-13	-8.04	20.5349	-0.254	47164451	47164574	NC_000019.9
HPX	6.81e-12	1.04e-13	-8.04	20.5414	-0.235	6461908	6462031	NC_000011.9
HMGN1	6.83e-12	1.04e-13	-8.04	20.5372	-0.165	40714455	40714578	NC_000021.8
GABBR2	6.61e-12	1.01e-13	-8.04	20.5735	-0.12	101175220	101175343	NC_000009.11
MYLK4	6.94e-12	1.06e-13	-8.04	20.5187	-0.107	2684536	2684659	NC_000006.11
JAK2	6.84e-12	1.05e-13	-8.04	20.5357	-0.0791	5114002	5114125	NC_000009.11
MGMT	6.6e-12	1e-13	-8.04	20.5749	-0.0642	131264575	131264698	NC_000010.10
CXADRP3	6.68e-12	1.02e-13	-8.04	20.562	-0.049	14488053	14488176	NC_000018.9
PANK4	6.93e-12	1.06e-13	-8.04	20.5215	-0.0211	2447853	2447976	NC_000001.10
NFE2L3	7.23e-12	1.11e-13	-8.03	20.4733	-0.398	26193607	26193730	NC_000007.13
COQ2	7.14e-12	1.1e-13	-8.03	20.4874	-0.245	84205972	84206095	NC_000004.11
LOC644936	7.29e-12	1.12e-13	-8.03	20.4649	-0.129	79596224	79596347	NC_000005.9
MYSM1	7.11e-12	1.09e-13	-8.03	20.4925	-0.0699	59166243	59166366	NC_000001.10
E4F1	6.96e-12	1.07e-13	-8.03	20.5157	-0.0203	2284284	2284407	NC_000016.9
ATHL1	7.42e-12	1.15e-13	-8.02	20.4442	-0.473	287723	287846	NC_000011.9
OAZ1	7.41e-12	1.15e-13	-8.02	20.4465	-0.331	2273050	2273173	NC_000019.9
NUS1	7.61e-12	1.18e-13	-8.02	20.4161	-0.303	117997284	117997407	NC_000006.11
TMTC2	7.47e-12	1.16e-13	-8.02	20.4372	-0.171	83321412	83321535	NC_000012.11
HKR1	7.7e-12	1.2e-13	-8.02	20.4026	-0.125	37827884	37828007	NC_000019.9
DNASE2	7.53e-12	1.17e-13	-8.02	20.4281	-0.114	12992830	12992953	NC_000019.9
NUDT3	7.69e-12	1.2e-13	-8.02	20.4045	-0.109	34294802	34294925	NC_000006.11
CAMTA1	7.55e-12	1.17e-13	-8.02	20.4252	-0.108	7816037	7816160	NC_000001.10
ZNF367	7.54e-12	1.17e-13	-8.02	20.4267	-0.106	99173403	99173526	NC_000009.11
KIAA1462	7.51e-12	1.16e-13	-8.02	20.4317	-0.102	30315574	30315697	NC_000010.10
STK32C	7.52e-12	1.16e-13	-8.02	20.4299	-0.0565	134073307	134073430	NC_000010.10
DNAH2	7.55e-12	1.17e-13	-8.02	20.4249	-0.0501	7727195	7727318	NC_000017.10
ZNF700	8.05e-12	1.26e-13	-8.01	20.3541	-0.246	12034589	12034712	NC_000019.9
TSSC4	7.93e-12	1.24e-13	-8.01	20.3714	-0.218	2422654	2422777	NC_000011.9
TRIM11	8.05e-12	1.26e-13	-8.01	20.353	-0.195	228595062	228595185	NC_000001.10
ARHGAP22	8.12e-12	1.27e-13	-8.01	20.3438	-0.162	49699321	49699444	NC_000010.10
IRGM	7.77e-12	1.21e-13	-8.01	20.3936	-0.124	150225093	150225216	NC_000005.9
SNORD115-13	7.95e-12	1.24e-13	-8.01	20.3683	-0.123	25438443	25438566	NC_000015.9
SYTL1	7.8e-12	1.22e-13	-8.01	20.3883	-0.0332	27677860	27677983	NC_000001.10
TNFSF15	8.59e-12	1.35e-13	-8	20.2816	-0.246	117568588	117568711	NC_000009.11
IKBKB	8.39e-12	1.32e-13	-8	20.3074	-0.0964	42157355	42157478	NC_000008.10
UBE2CBP	8.35e-12	1.31e-13	-8	20.3119	-0.0934	83772179	83772302	NC_000006.11
TACR2	8.47e-12	1.33e-13	-8	20.2973	-0.0704	71177163	71177286	NC_000010.10
KCNB2	8.31e-12	1.3e-13	-8	20.3185	-0.0377	73480179	73480302	NC_000008.10
ING5	8.22e-12	1.29e-13	-8	20.3309	-0.0364	242660564	242660687	NC_000002.11
SMAD7	9.03e-12	1.43e-13	-7.99	20.2251	-0.406	46475244	46475367	NC_000018.9
CCDC109A	9.07e-12	1.44e-13	-7.99	20.2198	-0.13	74518031	74518154	NC_000010.10
CAMSAP1	8.71e-12	1.38e-13	-7.99	20.2649	-0.107	138711878	138712001	NC_000009.11
TNF	8.68e-12	1.37e-13	-7.99	20.2683	-0.102	31542740	31542863	NC_000006.11
WDR11	8.87e-12	1.41e-13	-7.99	20.2449	-0.0965	122609968	122610091	NC_000010.10
FOXK2	8.75e-12	1.39e-13	-7.99	20.259	-0.026	80535398	80535521	NC_000017.10
RG9MTD1	9.38e-12	1.5e-13	-7.98	20.1823	-0.276	101280570	101280693	NC_000003.11
SLC27A5	9.36e-12	1.49e-13	-7.98	20.1859	-0.187	59023484	59023607	NC_000019.9
TTLL2	9.42e-12	1.51e-13	-7.98	20.1775	-0.102	167738342	167738465	NC_000006.11
CPNE8	9.42e-12	1.51e-13	-7.98	20.1777	-0.0684	39115661	39115784	NC_000012.11
SLC23A2	9.71e-12	1.56e-13	-7.97	20.1441	-0.271	4991028	4991151	NC_000020.10
PDSS1	9.7e-12	1.56e-13	-7.97	20.1449	-0.178	26989581	26989704	NC_000010.10
ZNF578	9.94e-12	1.6e-13	-7.97	20.1163	-0.148	52960806	52960929	NC_000019.9
LRRC37B	9.66e-12	1.55e-13	-7.97	20.1499	-0.142	30347851	30347974	NC_000017.10
SIPA1L2	1e-11	1.62e-13	-7.97	20.1075	-0.114	232645842	232645965	NC_000001.10
DDX49	9.77e-12	1.57e-13	-7.97	20.1359	-0.11	19036288	19036411	NC_000019.9
ABI2	1e-11	1.62e-13	-7.97	20.1087	-0.109	204209993	204210116	NC_000002.11
UBE2F	9.7e-12	1.56e-13	-7.97	20.1448	-0.107	238904315	238904438	NC_000002.11
ZNF404	9.68e-12	1.55e-13	-7.97	20.1475	-0.082	44384270	44384393	NC_000019.9
SKAP2	9.65e-12	1.55e-13	-7.97	20.1505	-0.0565	26775731	26775854	NC_000007.13
ATP1B3	9.71e-12	1.56e-13	-7.97	20.1432	-0.0551	141599902	141600025	NC_000003.11
CHURC1	9.58e-12	1.53e-13	-7.97	20.1593	-0.0371	65383590	65383713	NC_000014.8
RPS9	1.03e-11	1.67e-13	-7.96	20.076	-0.409	54704606	54704729	NC_000019.9
SLC1A2	1.01e-11	1.63e-13	-7.96	20.0971	-0.378	35441777	35441900	NC_000011.9
ANKRD33B	1.04e-11	1.68e-13	-7.96	20.0682	-0.203	10652296	10652419	NC_000005.9
ANKRD43	1.01e-11	1.64e-13	-7.96	20.0944	-0.18	132149404	132149527	NC_000005.9
POLR3D	1.04e-11	1.68e-13	-7.96	20.0675	-0.17	22108223	22108346	NC_000008.10
PCDHB5	1.01e-11	1.63e-13	-7.96	20.0969	-0.152	140514381	140514504	NC_000005.9
ELOVL2	1.02e-11	1.65e-13	-7.96	20.0878	-0.11	11007465	11007588	NC_000006.11
RIOK3	1.09e-11	1.77e-13	-7.95	20.0175	-0.24	21037291	21037414	NC_000018.9
DDIT4	1.1e-11	1.81e-13	-7.95	19.9992	-0.194	74033549	74033672	NC_000010.10
WDR37	1.07e-11	1.74e-13	-7.95	20.0382	-0.19	1102351	1102474	NC_000010.10
COBL	1.1e-11	1.8e-13	-7.95	20.0028	-0.177	51172876	51172999	NC_000007.13
ODZ4	1.11e-11	1.82e-13	-7.95	19.9937	-0.161	78938084	78938207	NC_000011.9
C7orf10	1.12e-11	1.83e-13	-7.95	19.9869	-0.153	40866195	40866318	NC_000007.13
RAB40AL	1.09e-11	1.78e-13	-7.95	20.0149	-0.148	102192359	102192482	NC_000023.10
RINT1	1.12e-11	1.83e-13	-7.95	19.9842	-0.145	105176805	105176928	NC_000007.13
GTF2F2	1.06e-11	1.73e-13	-7.95	20.0406	-0.125	45742810	45742933	NC_000013.10
DNAH17	1.09e-11	1.78e-13	-7.95	20.0127	-0.125	76445798	76445921	NC_000017.10
POM121L4P	1.09e-11	1.78e-13	-7.95	20.0153	-0.12	21043440	21043563	NC_000022.10
GPT	1.06e-11	1.73e-13	-7.95	20.0408	-0.0233	145728543	145728666	NC_000008.10
IRS1	1.18e-11	1.94e-13	-7.94	19.9269	-0.372	227656417	227656540	NC_000002.11
FAM46C	1.13e-11	1.86e-13	-7.94	19.9723	-0.327	118148456	118148579	NC_000001.10
FAM178B	1.18e-11	1.94e-13	-7.94	19.9297	-0.275	97653560	97653683	NC_000002.11
SPRYD5	1.13e-11	1.85e-13	-7.94	19.9743	-0.13	55653310	55653433	NC_000011.9
SNORD116-4	1.12e-11	1.84e-13	-7.94	19.9827	-0.0799	25304609	25304732	NC_000015.9
C1orf69	1.2e-11	1.99e-13	-7.93	19.9059	-0.367	228353215	228353338	NC_000001.10
SP7	1.19e-11	1.97e-13	-7.93	19.9153	-0.0899	53722253	53722376	NC_000012.11
PTPRV	1.2e-11	1.99e-13	-7.93	19.9039	-0.0572	202136495	202136618	NC_000001.10
TXNDC12	1.19e-11	1.97e-13	-7.93	19.9145	-0.0449	52518653	52518776	NC_000001.10
ALPK3	1.21e-11	2.01e-13	-7.93	19.8925	-0.0366	85383124	85383247	NC_000015.9
FLJ40504	1.29e-11	2.15e-13	-7.92	19.8258	-0.158	26634469	26634592	NC_000017.10
C3orf21	1.3e-11	2.18e-13	-7.92	19.815	-0.0705	194825315	194825438	NC_000003.11
GXYLT2	1.31e-11	2.19e-13	-7.92	19.8092	-0.07	72978430	72978553	NC_000003.11
REXO1	1.25e-11	2.08e-13	-7.92	19.8599	-0.0638	1827719	1827842	NC_000019.9
ZNF117	1.29e-11	2.15e-13	-7.92	19.8262	-0.0487	64452895	64453018	NC_000007.13
AGAP5	1.29e-11	2.15e-13	-7.92	19.8269	-0.0354	75457680	75457803	NC_000010.10
EPPK1	1.25e-11	2.07e-13	-7.92	19.8641	-0.0192	144940743	144940866	NC_000008.10
NHLH1	1.35e-11	2.26e-13	-7.91	19.7782	-0.226	160339684	160339807	NC_000001.10
ZNF24	1.33e-11	2.24e-13	-7.91	19.7886	-0.127	32912373	32912496	NC_000018.9
TAF1L	1.35e-11	2.26e-13	-7.91	19.7773	-0.126	32635986	32636109	NC_000009.11
SPANXN3	1.38e-11	2.32e-13	-7.91	19.7512	-0.119	142598473	142598596	NC_000023.10
C16orf63	1.37e-11	2.31e-13	-7.91	19.7593	-0.0932	15974524	15974647	NC_000016.9
CCDC40	1.32e-11	2.22e-13	-7.91	19.7978	-0.0511	78063763	78063886	NC_000017.10
CENPI	1.4e-11	2.37e-13	-7.9	19.7306	-0.356	100353353	100353476	NC_000023.10
EFCAB9	1.41e-11	2.39e-13	-7.9	19.726	-0.329	171620340	171620463	NC_000005.9
KLF13	1.4e-11	2.37e-13	-7.9	19.7321	-0.323	31619006	31619129	NC_000015.9
ZNF639	1.39e-11	2.35e-13	-7.9	19.7426	-0.282	179041226	179041349	NC_000003.11
CNPY1	1.44e-11	2.44e-13	-7.9	19.7049	-0.192	155326803	155326926	NC_000007.13
TRRAP	1.44e-11	2.45e-13	-7.9	19.6986	-0.105	98609764	98609887	NC_000007.13
CATSPER3	1.4e-11	2.37e-13	-7.9	19.7337	-0.0877	134302485	134302608	NC_000005.9
LRRC58	1.41e-11	2.38e-13	-7.9	19.7263	-0.0835	120046754	120046877	NC_000003.11
CEND1	1.4e-11	2.37e-13	-7.9	19.7331	-0.0671	788583	788706	NC_000011.9
DOT1L	1.41e-11	2.39e-13	-7.9	19.7236	-0.0291	2200020	2200143	NC_000019.9
ZNF84	1.51e-11	2.58e-13	-7.89	19.648	-0.293	133612436	133612559	NC_000012.11
COX17	1.49e-11	2.55e-13	-7.89	19.6619	-0.249	119396309	119396432	NC_000003.11
VENTXP1	1.49e-11	2.55e-13	-7.89	19.662	-0.144	26576336	26576459	NC_000023.10
DNAJC24	1.47e-11	2.5e-13	-7.89	19.6787	-0.112	31452652	31452775	NC_000011.9
ACCN1	1.51e-11	2.58e-13	-7.89	19.6491	-0.0678	32366529	32366652	NC_000017.10
FAM82A1	1.48e-11	2.52e-13	-7.89	19.6703	-0.0662	38257014	38257137	NC_000002.11
E2F3	1.57e-11	2.69e-13	-7.88	19.6074	-0.446	20402092	20402215	NC_000006.11
PCBD2	1.6e-11	2.75e-13	-7.88	19.5859	-0.425	134240766	134240889	NC_000005.9
VAT1L	1.57e-11	2.7e-13	-7.88	19.6047	-0.141	77822083	77822206	NC_000016.9
ADORA2A	1.57e-11	2.7e-13	-7.88	19.6029	-0.0713	24823110	24823233	NC_000022.10
ETV6	1.65e-11	2.85e-13	-7.87	19.5508	-0.125	11905390	11905513	NC_000012.11
IL12A	1.64e-11	2.83e-13	-7.87	19.5597	-0.0992	159710706	159710829	NC_000003.11
ODZ3	1.71e-11	2.96e-13	-7.87	19.5138	-0.0788	183247234	183247357	NC_000004.11
CIT	1.68e-11	2.9e-13	-7.87	19.5353	-0.0624	120173114	120173237	NC_000012.11
DYDC2	1.71e-11	2.97e-13	-7.87	19.5122	-0.0552	82119370	82119493	NC_000010.10
C6orf141	1.71e-11	2.96e-13	-7.87	19.5138	-0.0395	49517734	49517857	NC_000006.11
C5orf47	1.65e-11	2.84e-13	-7.87	19.5536	-0.0275	173415963	173416086	NC_000005.9
PLEKHA9	1.8e-11	3.14e-13	-7.86	19.4563	-0.241	45606305	45606428	NC_000012.11
KIF27	1.77e-11	3.08e-13	-7.86	19.4745	-0.194	86536028	86536151	NC_000009.11
SEC63	1.71e-11	2.97e-13	-7.86	19.5108	-0.0846	108189772	108189895	NC_000006.11
TAF13	1.9e-11	3.33e-13	-7.85	19.3983	-0.507	109618820	109618943	NC_000001.10
MAP3K14	1.83e-11	3.21e-13	-7.85	19.4357	-0.489	43394535	43394658	NC_000017.10
YPEL1	1.85e-11	3.23e-13	-7.85	19.4282	-0.229	22090124	22090247	NC_000022.10
KLRG2	1.86e-11	3.26e-13	-7.85	19.4193	-0.208	139169822	139169945	NC_000007.13
FABP7	1.85e-11	3.24e-13	-7.85	19.4259	-0.139	123101437	123101560	NC_000006.11
AGAP6	1.81e-11	3.16e-13	-7.85	19.4502	-0.138	51767556	51767679	NC_000010.10
BTD	1.81e-11	3.15e-13	-7.85	19.4524	-0.119	15674495	15674618	NC_000003.11
VIPR2	1.9e-11	3.34e-13	-7.85	19.3964	-0.0812	158855297	158855420	NC_000007.13
HSPBAP1	1.89e-11	3.32e-13	-7.85	19.4015	-0.0658	122500203	122500326	NC_000003.11
SLC45A1	1.85e-11	3.23e-13	-7.85	19.4283	-0.0481	8398664	8398787	NC_000001.10
ST20	1.87e-11	3.27e-13	-7.85	19.4161	-0.0356	80211716	80211839	NC_000015.9
SGSH	1.88e-11	3.29e-13	-7.85	19.4092	-0.0179	78188837	78188960	NC_000017.10
SLAMF7	1.98e-11	3.5e-13	-7.84	19.3499	-0.214	160708990	160709113	NC_000001.10
MAST1	1.91e-11	3.36e-13	-7.84	19.3904	-0.0741	12965216	12965339	NC_000019.9
ZNF836	1.98e-11	3.5e-13	-7.84	19.3498	-0.0335	52673362	52673485	NC_000019.9
MRPS18A	2.05e-11	3.63e-13	-7.83	19.3138	-0.43	43655599	43655722	NC_000006.11
MUL1	2.04e-11	3.62e-13	-7.83	19.3166	-0.254	20835335	20835458	NC_000001.10
TTC37	2.04e-11	3.61e-13	-7.83	19.3185	-0.226	94879974	94880097	NC_000005.9
LOC401010	2.06e-11	3.66e-13	-7.83	19.3067	-0.151	132202532	132202655	NC_000002.11
SWAP70	2.1e-11	3.74e-13	-7.83	19.2855	-0.118	9744126	9744249	NC_000011.9
FAM159B	2.09e-11	3.71e-13	-7.83	19.2922	-0.0658	64010609	64010732	NC_000005.9
PDCD1LG2	2.06e-11	3.65e-13	-7.83	19.3087	-0.0627	5509642	5509765	NC_000009.11
TSHR	2.12e-11	3.77e-13	-7.83	19.2774	-0.0272	81609977	81610100	NC_000014.8
HIST1H2BJ	2.22e-11	3.97e-13	-7.82	19.2257	-0.32	27101941	27102064	NC_000006.11
MAP2K3	2.23e-11	4e-13	-7.82	19.2196	-0.274	21187823	21187946	NC_000017.10
PDIA4	2.17e-11	3.87e-13	-7.82	19.2502	-0.226	148726076	148726199	NC_000007.13
CCDC84	2.17e-11	3.89e-13	-7.82	19.2471	-0.18	118872390	118872513	NC_000011.9
SLC24A5	2.12e-11	3.78e-13	-7.82	19.2732	-0.136	48413049	48413172	NC_000015.9
AP1M2	2.16e-11	3.86e-13	-7.82	19.2524	-0.122	10691954	10692077	NC_000019.9
SLC7A5	2.13e-11	3.79e-13	-7.82	19.271	-0.0547	87879502	87879625	NC_000016.9
STK11	2.17e-11	3.88e-13	-7.82	19.2491	-0.0516	1219451	1219574	NC_000019.9
ERO1LB	2.31e-11	4.16e-13	-7.81	19.1805	-0.36	236445689	236445812	NC_000001.10
TMED10	2.32e-11	4.18e-13	-7.81	19.1747	-0.243	75643591	75643714	NC_000014.8
OSTC	2.29e-11	4.12e-13	-7.81	19.1889	-0.0412	109574236	109574359	NC_000004.11
ODZ2	2.27e-11	4.07e-13	-7.81	19.2011	-0.0321	167645456	167645579	NC_000005.9
PIK3R2	2.42e-11	4.39e-13	-7.8	19.1277	-0.274	18263350	18263473	NC_000019.9
ZNF43	2.36e-11	4.25e-13	-7.8	19.1584	-0.212	22019059	22019182	NC_000019.9
WDR19	2.37e-11	4.28e-13	-7.8	19.1513	-0.182	39186234	39186357	NC_000004.11
PNLIPRP3	2.39e-11	4.33e-13	-7.8	19.1407	-0.153	118187002	118187125	NC_000010.10
SYNPO	2.44e-11	4.43e-13	-7.8	19.119	-0.106	150033064	150033187	NC_000005.9
MST1P2	2.4e-11	4.35e-13	-7.8	19.1352	-0.104	16972917	16973040	NC_000001.10
SMYD5	2.38e-11	4.29e-13	-7.8	19.1495	-0.0918	73440252	73440375	NC_000002.11
PSTPIP2	2.42e-11	4.38e-13	-7.8	19.1289	-0.0554	43608548	43608671	NC_000018.9
LOC399959	2.38e-11	4.3e-13	-7.8	19.148	-0.0553	122010222	122010345	NC_000011.9
VPS4A	2.38e-11	4.3e-13	-7.8	19.1482	-0.021	69350190	69350313	NC_000016.9
NFATC2IP	2.52e-11	4.59e-13	-7.79	19.0843	-0.323	28962265	28962388	NC_000016.9
SYNGAP1	2.52e-11	4.59e-13	-7.79	19.0826	-0.308	33418310	33418433	NC_000006.11
TJP3	2.57e-11	4.71e-13	-7.79	19.0586	-0.298	3726941	3727064	NC_000019.9
C9orf98	2.6e-11	4.76e-13	-7.79	19.047	-0.246	135724695	135724818	NC_000009.11
RAB7A	2.48e-11	4.52e-13	-7.79	19.0997	-0.23	128483832	128483955	NC_000003.11
EEF1A2	2.49e-11	4.54e-13	-7.79	19.0951	-0.177	62122372	62122495	NC_000020.10
MYT1	2.53e-11	4.62e-13	-7.79	19.0774	-0.151	62810206	62810329	NC_000020.10
TMEM222	2.5e-11	4.55e-13	-7.79	19.0921	-0.123	27652089	27652212	NC_000001.10
LOC92973	2.52e-11	4.58e-13	-7.79	19.0848	-0.111	35859139	35859262	NC_000009.11
OR2M1P	2.49e-11	4.53e-13	-7.79	19.0954	-0.0945	248286029	248286152	NC_000001.10
CDH1	2.56e-11	4.67e-13	-7.79	19.0673	-0.0898	68770613	68770736	NC_000016.9
XRCC5	2.51e-11	4.58e-13	-7.79	19.0863	-0.0557	217045817	217045940	NC_000002.11
MUT	2.5e-11	4.55e-13	-7.79	19.0924	-0.0506	49428313	49428436	NC_000006.11
SCAP	2.56e-11	4.69e-13	-7.79	19.0628	-0.0302	47459257	47459380	NC_000003.11
ZFR2	2.54e-11	4.64e-13	-7.79	19.0737	-0.0255	3821359	3821482	NC_000019.9
N4BP2	2.57e-11	4.7e-13	-7.79	19.0599	-0.0243	40143600	40143723	NC_000004.11
MIIP	2.67e-11	4.92e-13	-7.78	19.0149	-0.431	12079390	12079513	NC_000001.10
LOC285370	2.66e-11	4.9e-13	-7.78	19.0189	-0.254	10805956	10806079	NC_000003.11
CCDC88C	2.73e-11	5.05e-13	-7.78	18.9894	-0.0964	91854239	91854362	NC_000014.8
HHIPL2	2.63e-11	4.82e-13	-7.78	19.0347	-0.0951	222722210	222722333	NC_000001.10
ZCCHC14	2.62e-11	4.8e-13	-7.78	19.0388	-0.0768	87460610	87460733	NC_000016.9
ZMIZ1	2.63e-11	4.84e-13	-7.78	19.032	-0.0735	80855803	80855926	NC_000010.10
KLHL29	2.74e-11	5.06e-13	-7.78	18.9888	-0.0728	23646256	23646379	NC_000002.11
SERINC5	2.69e-11	4.96e-13	-7.78	19.0075	-0.0658	79430034	79430157	NC_000005.9
ZNF735	2.63e-11	4.83e-13	-7.78	19.0338	-0.0646	63667594	63667717	NC_000007.13
ZNF423	2.71e-11	5e-13	-7.78	19.0002	-0.0309	49671991	49672114	NC_000016.9
FAM18B	2.75e-11	5.09e-13	-7.77	18.982	-0.19	18683690	18683813	NC_000017.10
CCT6P1	2.89e-11	5.38e-13	-7.77	18.9272	-0.172	65214843	65214966	NC_000007.13
SSX6	2.84e-11	5.26e-13	-7.77	18.9494	-0.168	47967785	47967908	NC_000023.10
TNPO2	2.84e-11	5.28e-13	-7.77	18.9469	-0.113	12835464	12835587	NC_000019.9
TET1	2.85e-11	5.3e-13	-7.77	18.9431	-0.049	70450755	70450878	NC_000010.10
CCDC124	2.92e-11	5.43e-13	-7.76	18.9179	-0.542	18043661	18043784	NC_000019.9
PPARGC1B	2.99e-11	5.6e-13	-7.76	18.8891	-0.282	149110563	149110686	NC_000005.9
OR2A14	2.99e-11	5.59e-13	-7.76	18.8906	-0.117	143826860	143826983	NC_000007.13
ADAM19	2.99e-11	5.6e-13	-7.76	18.8892	-0.117	156967901	156968024	NC_000005.9
CYP3A5	2.96e-11	5.53e-13	-7.76	18.9002	-0.115	99277978	99278101	NC_000007.13
ZNF684	2.97e-11	5.56e-13	-7.76	18.8962	-0.106	40996360	40996483	NC_000001.10
HCG27	2.94e-11	5.49e-13	-7.76	18.9084	-0.0951	31164176	31164299	NC_000006.11
CCDC90B	2.92e-11	5.45e-13	-7.76	18.9146	-0.0557	82993272	82993395	NC_000011.9
KATNAL2	3.07e-11	5.76e-13	-7.75	18.8602	-0.271	44541383	44541506	NC_000018.9
ULBP3	3.08e-11	5.78e-13	-7.75	18.8575	-0.113	150388100	150388223	NC_000006.11
ST3GAL6	3.07e-11	5.77e-13	-7.75	18.8595	-0.0661	98450242	98450365	NC_000003.11
CDGAP	3.11e-11	5.83e-13	-7.75	18.8484	-0.0637	119017682	119017805	NC_000003.11
TEF	3.2e-11	6.03e-13	-7.75	18.8165	-0.0623	41775266	41775389	NC_000022.10
RUNDC2C	3.21e-11	6.06e-13	-7.75	18.8113	-0.0246	29323721	29323844	NC_000016.9
EIF4B	3.36e-11	6.38e-13	-7.74	18.7608	-0.477	53400895	53401018	NC_000012.11
THG1L	3.23e-11	6.09e-13	-7.74	18.8057	-0.187	157157488	157157611	NC_000005.9
CELA3A	3.34e-11	6.33e-13	-7.74	18.7685	-0.135	22328026	22328149	NC_000001.10
GLIPR1	3.38e-11	6.41e-13	-7.74	18.7557	-0.117	75881901	75882024	NC_000012.11
FAM12A	3.23e-11	6.09e-13	-7.74	18.8062	-0.0604	21214682	21214805	NC_000014.8
VPS18	3.33e-11	6.31e-13	-7.74	18.7705	-0.0339	41191689	41191812	NC_000015.9
C14orf68	3.35e-11	6.35e-13	-7.74	18.7648	-0.0194	100795821	100795944	NC_000014.8
CSE1L	3.54e-11	6.77e-13	-7.73	18.7022	-0.16	47695856	47695979	NC_000020.10
ADAMTS17	3.56e-11	6.8e-13	-7.73	18.6985	-0.157	100831929	100832052	NC_000015.9
CAMSAP1L1	3.42e-11	6.5e-13	-7.73	18.7417	-0.104	200728684	200728807	NC_000001.10
MAML2	3.5e-11	6.68e-13	-7.73	18.7157	-0.0904	95807825	95807948	NC_000011.9
H6PD	3.42e-11	6.5e-13	-7.73	18.7426	-0.0782	9326989	9327112	NC_000001.10
PCNAP1	3.48e-11	6.63e-13	-7.73	18.7231	-0.0593	100082970	100083093	NC_000004.11
GABRR2	3.44e-11	6.55e-13	-7.73	18.735	-0.0557	90012011	90012134	NC_000006.11
PARP4	3.49e-11	6.66e-13	-7.73	18.7181	-0.0438	25080267	25080390	NC_000013.10
C14orf19	3.44e-11	6.54e-13	-7.73	18.736	-0.0397	35409083	35409206	NC_000014.8
UBTD2	3.5e-11	6.68e-13	-7.73	18.7147	-0.0317	171682568	171682691	NC_000005.9
IVNS1ABP	3.63e-11	6.96e-13	-7.72	18.6751	-0.214	185285364	185285487	NC_000001.10
XCL2	3.73e-11	7.16e-13	-7.72	18.6471	-0.184	168514108	168514231	NC_000001.10
CSAD	3.7e-11	7.09e-13	-7.72	18.6565	-0.167	53571394	53571517	NC_000012.11
CCBP2	3.65e-11	6.99e-13	-7.72	18.6714	-0.161	42850848	42850971	NC_000003.11
TMEM132E	3.77e-11	7.25e-13	-7.72	18.6349	-0.134	32960898	32961021	NC_000017.10
LOC100133091	3.85e-11	7.42e-13	-7.71	18.6118	-0.556	76179317	76179440	NC_000007.13
CGB1	3.91e-11	7.56e-13	-7.71	18.5941	-0.244	49541529	49541652	NC_000019.9
RAB11FIP3	3.93e-11	7.6e-13	-7.71	18.5893	-0.234	475494	475617	NC_000016.9
ATP5O	3.79e-11	7.3e-13	-7.71	18.628	-0.197	35288186	35288309	NC_000021.8
C2orf27A	3.96e-11	7.67e-13	-7.71	18.5794	-0.19	132481613	132481736	NC_000002.11
TBL3	3.96e-11	7.66e-13	-7.71	18.5805	-0.157	2028740	2028863	NC_000016.9
PTGIR	3.8e-11	7.31e-13	-7.71	18.6266	-0.135	47127856	47127979	NC_000019.9
ZNF552	3.8e-11	7.32e-13	-7.71	18.6252	-0.125	58319056	58319179	NC_000019.9
HSBP1	3.8e-11	7.32e-13	-7.71	18.6253	-0.087	83845465	83845588	NC_000016.9
SPON1	3.88e-11	7.48e-13	-7.71	18.6044	-0.0313	14113062	14113185	NC_000011.9
PLCG2	4.1e-11	7.99e-13	-7.7	18.54	-0.328	81813363	81813486	NC_000016.9
B4GALT3	4.18e-11	8.15e-13	-7.7	18.5205	-0.291	161147190	161147313	NC_000001.10
SNTA1	4.16e-11	8.12e-13	-7.7	18.5243	-0.266	32031702	32031825	NC_000020.10
SUGT1L1	3.99e-11	7.73e-13	-7.7	18.5717	-0.254	41495683	41495806	NC_000013.10
OAZ2	4.17e-11	8.13e-13	-7.7	18.5224	-0.228	64989523	64989646	NC_000015.9
HSF2BP	4.04e-11	7.84e-13	-7.7	18.5577	-0.153	44985357	44985480	NC_000021.8
CHCHD6	4.14e-11	8.06e-13	-7.7	18.5307	-0.146	126426394	126426517	NC_000003.11
ALOX12B	4.04e-11	7.84e-13	-7.7	18.558	-0.143	7991541	7991664	NC_000017.10
MIR21	4.04e-11	7.85e-13	-7.7	18.5569	-0.104	57918630	57918753	NC_000017.10
SLC28A2	4.16e-11	8.12e-13	-7.7	18.524	-0.104	45544197	45544320	NC_000015.9
ST8SIA6	4.01e-11	7.77e-13	-7.7	18.5669	-0.0502	17428155	17428278	NC_000010.10
SLFN12	4.28e-11	8.38e-13	-7.69	18.4932	-0.601	33759648	33759771	NC_000017.10
SERTAD1	4.3e-11	8.43e-13	-7.69	18.4874	-0.256	40932019	40932142	NC_000019.9
AARS2	4.2e-11	8.2e-13	-7.69	18.5144	-0.239	44281100	44281223	NC_000006.11
MPO	4.39e-11	8.62e-13	-7.69	18.4654	-0.119	56355299	56355422	NC_000017.10
HSD17B8	4.26e-11	8.34e-13	-7.69	18.4977	-0.106	33173307	33173430	NC_000006.11
METTL7B	4.37e-11	8.57e-13	-7.69	18.4715	-0.0965	56074329	56074452	NC_000012.11
WNT10B	4.28e-11	8.37e-13	-7.69	18.4947	-0.0763	49362475	49362598	NC_000012.11
NQO2	4.38e-11	8.61e-13	-7.69	18.4669	-0.0747	3009174	3009297	NC_000006.11
NAV3	4.19e-11	8.18e-13	-7.69	18.5162	-0.0743	78604453	78604576	NC_000012.11
DCPS	4.6e-11	9.08e-13	-7.68	18.4138	-0.331	126173585	126173708	NC_000011.9
MIR518A2	4.65e-11	9.19e-13	-7.68	18.4023	-0.222	54242528	54242651	NC_000019.9
CHUK	4.61e-11	9.12e-13	-7.68	18.4102	-0.164	101989177	101989300	NC_000010.10
NXN	4.42e-11	8.68e-13	-7.68	18.4586	-0.101	733750	733873	NC_000017.10
PPIA	4.46e-11	8.77e-13	-7.68	18.4484	-0.0442	44835058	44835181	NC_000007.13
SNORD7	4.8e-11	9.54e-13	-7.67	18.3658	-0.138	33900025	33900148	NC_000017.10
SCD	4.69e-11	9.3e-13	-7.67	18.3911	-0.129	102107925	102108048	NC_000010.10
OR6V1	4.8e-11	9.55e-13	-7.67	18.3645	-0.114	142748962	142749085	NC_000007.13
F13A1	4.73e-11	9.38e-13	-7.67	18.3823	-0.0987	6300837	6300960	NC_000006.11
FGD2	4.75e-11	9.43e-13	-7.67	18.3767	-0.069	36985879	36986002	NC_000006.11
WNT4	4.74e-11	9.42e-13	-7.67	18.3786	-0.0181	22446854	22446977	NC_000001.10
MPI	4.98e-11	9.93e-13	-7.66	18.3264	-0.35	75182455	75182578	NC_000015.9
FAM43A	4.9e-11	9.75e-13	-7.66	18.344	-0.334	194406450	194406573	NC_000003.11
EPC2	5.09e-11	1.02e-12	-7.66	18.3011	-0.282	149401942	149402065	NC_000002.11
ZNF17	4.94e-11	9.84e-13	-7.66	18.335	-0.241	57922823	57922946	NC_000019.9
MYLPF	5.08e-11	1.02e-12	-7.66	18.3032	-0.189	30385444	30385567	NC_000016.9
LOC652276	4.97e-11	9.9e-13	-7.66	18.329	-0.136	2672420	2672543	NC_000016.9
CCDC144B	4.97e-11	9.91e-13	-7.66	18.3286	-0.111	18524503	18524626	NC_000017.10
KIF26A	5.09e-11	1.02e-12	-7.66	18.3024	-0.106	104647094	104647217	NC_000014.8
NOP14	5.14e-11	1.03e-12	-7.66	18.2894	-0.0729	2963261	2963384	NC_000004.11
MIR521-2	5.01e-11	1e-12	-7.66	18.319	-0.0717	54219477	54219600	NC_000019.9
CPXCR1	4.9e-11	9.75e-13	-7.66	18.344	-0.0211	88001695	88001818	NC_000023.10
LOC100128731	5.27e-11	1.06e-12	-7.65	18.2628	-0.349	27294836	27294959	NC_000002.11
TRIM43	5.32e-11	1.07e-12	-7.65	18.2518	-0.292	96256841	96256964	NC_000002.11
ZNF813	5.27e-11	1.06e-12	-7.65	18.2626	-0.239	53994085	53994208	NC_000019.9
ARG2	5.37e-11	1.08e-12	-7.65	18.2422	-0.215	68086311	68086434	NC_000014.8
CD36	5.22e-11	1.05e-12	-7.65	18.2731	-0.198	80305251	80305374	NC_000007.13
GPC1	5.19e-11	1.04e-12	-7.65	18.2798	-0.166	241374174	241374297	NC_000002.11
KCNH8	5.42e-11	1.09e-12	-7.65	18.2314	-0.137	19549017	19549140	NC_000003.11
DVL1	5.32e-11	1.07e-12	-7.65	18.2528	-0.103	1281622	1281745	NC_000001.10
KIAA1751	5.32e-11	1.07e-12	-7.65	18.2522	-0.0849	1920798	1920921	NC_000001.10
SCN4A	5.25e-11	1.05e-12	-7.65	18.2677	-0.0439	62019144	62019267	NC_000017.10
KIAA0649	5.59e-11	1.13e-12	-7.64	18.1971	-0.193	138379838	138379961	NC_000009.11
TTLL13	5.49e-11	1.11e-12	-7.64	18.2168	-0.139	90791294	90791417	NC_000015.9
LOC441601	5.44e-11	1.1e-12	-7.64	18.2281	-0.122	50241016	50241139	NC_000011.9
FAM109A	5.45e-11	1.1e-12	-7.64	18.2245	-0.0428	111801712	111801835	NC_000012.11
MUC2	5.65e-11	1.15e-12	-7.64	18.1846	-0.037	1102479	1102602	NC_000011.9
TNRC18	5.69e-11	1.16e-12	-7.64	18.1778	-0.0345	5391393	5391516	NC_000007.13
SNORD115-7	5.76e-11	1.17e-12	-7.63	18.1646	-0.266	25427394	25427517	NC_000015.9
MLEC	5.95e-11	1.22e-12	-7.63	18.1279	-0.195	121125731	121125854	NC_000012.11
C1orf182	6e-11	1.23e-12	-7.63	18.1186	-0.156	156310970	156311093	NC_000001.10
C2orf88	6.03e-11	1.23e-12	-7.63	18.1131	-0.142	191001220	191001343	NC_000002.11
PYDC2	5.96e-11	1.22e-12	-7.63	18.1253	-0.14	191178814	191178937	NC_000003.11
NEDD8	5.81e-11	1.18e-12	-7.63	18.1548	-0.0843	24699043	24699166	NC_000014.8
KLHL6	5.94e-11	1.21e-12	-7.63	18.1302	-0.0782	183206956	183207079	NC_000003.11
TPH1	5.75e-11	1.17e-12	-7.63	18.1657	-0.0525	18048940	18049063	NC_000011.9
GUSB	6.08e-11	1.25e-12	-7.62	18.1024	-0.214	65447565	65447688	NC_000007.13
PPP2R5A	6.14e-11	1.26e-12	-7.62	18.0931	-0.133	212482804	212482927	NC_000001.10
CXorf61	6.24e-11	1.28e-12	-7.62	18.074	-0.129	115594827	115594950	NC_000023.10
ISY1	6.08e-11	1.25e-12	-7.62	18.1029	-0.0993	128848784	128848907	NC_000003.11
AFF1	6.31e-11	1.3e-12	-7.62	18.0621	-0.0905	87862626	87862749	NC_000004.11
GSTA5	6.09e-11	1.25e-12	-7.62	18.1005	-0.0617	52710314	52710437	NC_000006.11
NADSYN1	6.2e-11	1.28e-12	-7.62	18.0813	-0.0265	71187445	71187568	NC_000011.9
NOM1	6.5e-11	1.35e-12	-7.61	18.0287	-0.275	156742601	156742724	NC_000007.13
CCDC21	6.63e-11	1.38e-12	-7.61	18.006	-0.259	26560532	26560655	NC_000001.10
LOC731779	6.65e-11	1.38e-12	-7.61	18.0039	-0.226	142350581	142350704	NC_000008.10
SNORD114-30	6.63e-11	1.38e-12	-7.61	18.0067	-0.163	101456920	101457043	NC_000014.8
OAS3	6.43e-11	1.33e-12	-7.61	18.0412	-0.147	113375896	113376019	NC_000012.11
GALNT5	6.6e-11	1.37e-12	-7.61	18.012	-0.142	158113471	158113594	NC_000002.11
SLC16A12	6.42e-11	1.32e-12	-7.61	18.0439	-0.13	91218263	91218386	NC_000010.10
LOC642006	6.62e-11	1.37e-12	-7.61	18.0089	-0.118	57247912	57248035	NC_000007.13
OR56A4	6.38e-11	1.32e-12	-7.61	18.0504	-0.111	6024754	6024877	NC_000011.9
DNAJC15	6.64e-11	1.38e-12	-7.61	18.0052	-0.107	43620992	43621115	NC_000013.10
ZNF75D	6.49e-11	1.34e-12	-7.61	18.0316	-0.0393	134427883	134428006	NC_000023.10
BMS1P4	6.74e-11	1.4e-12	-7.6	17.9881	-0.188	75490334	75490457	NC_000010.10
COL3A1	6.71e-11	1.4e-12	-7.6	17.9928	-0.133	189859022	189859145	NC_000002.11
C14orf4	7.02e-11	1.47e-12	-7.6	17.9444	-0.133	77493278	77493401	NC_000014.8
SETD4	6.71e-11	1.4e-12	-7.6	17.9928	-0.132	37436874	37436997	NC_000021.8
PFAS	6.72e-11	1.4e-12	-7.6	17.9913	-0.123	8154898	8155021	NC_000017.10
GLYR1	6.89e-11	1.44e-12	-7.6	17.9644	-0.116	4854333	4854456	NC_000016.9
PCNT	6.7e-11	1.39e-12	-7.6	17.9945	-0.113	47845737	47845860	NC_000021.8
KIF3B	6.96e-11	1.45e-12	-7.6	17.9523	-0.084	30920486	30920609	NC_000020.10
FCN1	7.01e-11	1.47e-12	-7.6	17.945	-0.0777	137804182	137804305	NC_000009.11
ZNF705D	7.02e-11	1.47e-12	-7.6	17.943	-0.0661	11946498	11946621	NC_000008.10
C3orf20	6.99e-11	1.46e-12	-7.6	17.9488	-0.0406	14807745	14807868	NC_000003.11
PLEKHG3	6.88e-11	1.43e-12	-7.6	17.9666	-0.0257	65209844	65209967	NC_000014.8
SYT8	6.78e-11	1.41e-12	-7.6	17.981	-0.0212	1857442	1857565	NC_000011.9
FLJ22536	7.23e-11	1.52e-12	-7.59	17.9111	-0.287	21762391	21762514	NC_000006.11
ITIH1	7.25e-11	1.52e-12	-7.59	17.9091	-0.141	52810468	52810591	NC_000003.11
MIR521-1	7.29e-11	1.53e-12	-7.59	17.9027	-0.134	54251968	54252091	NC_000019.9
EML2	7.15e-11	1.5e-12	-7.59	17.9228	-0.133	46117805	46117928	NC_000019.9
LRIG1	7.29e-11	1.53e-12	-7.59	17.9032	-0.0376	66455638	66455761	NC_000003.11
TRAF2	7.75e-11	1.64e-12	-7.58	17.8347	-0.169	139796499	139796622	NC_000009.11
AGPHD1	7.65e-11	1.62e-12	-7.58	17.849	-0.151	78829362	78829485	NC_000015.9
LOC729234	7.55e-11	1.59e-12	-7.58	17.8636	-0.142	96678476	96678599	NC_000002.11
POTEH	7.45e-11	1.57e-12	-7.58	17.8787	-0.122	16286442	16286565	NC_000022.10
PSMF1	7.71e-11	1.63e-12	-7.58	17.8401	-0.107	1093493	1093616	NC_000020.10
NMT1	7.78e-11	1.65e-12	-7.58	17.8311	-0.1	43183176	43183299	NC_000017.10
HOOK3	7.59e-11	1.6e-12	-7.58	17.8578	-0.0754	42829775	42829898	NC_000008.10
ADAMTSL3	7.62e-11	1.61e-12	-7.58	17.8541	-0.0729	84612808	84612931	NC_000015.9
LMBR1	7.78e-11	1.65e-12	-7.58	17.8301	-0.0648	156665847	156665970	NC_000007.13
HTR3E	7.58e-11	1.6e-12	-7.58	17.8597	-0.0542	183817134	183817257	NC_000003.11
SULT2B1	7.85e-11	1.66e-12	-7.57	17.8207	-0.214	49054908	49055031	NC_000019.9
ASB8	8.18e-11	1.74e-12	-7.57	17.7745	-0.212	48551389	48551512	NC_000012.11
NEURL3	7.92e-11	1.68e-12	-7.57	17.8109	-0.152	97167519	97167642	NC_000002.11
ST5	7.85e-11	1.66e-12	-7.57	17.8211	-0.126	8849195	8849318	NC_000011.9
NBPF22P	8.12e-11	1.73e-12	-7.57	17.7821	-0.118	85589094	85589217	NC_000005.9
SRRM2	8.18e-11	1.74e-12	-7.57	17.7747	-0.0945	2818793	2818916	NC_000016.9
MIR526A2	7.86e-11	1.67e-12	-7.57	17.8189	-0.0464	54228907	54229030	NC_000019.9
RBM27	8.58e-11	1.84e-12	-7.56	17.7206	-0.385	145583510	145583633	NC_000005.9
SFPQ	8.48e-11	1.82e-12	-7.56	17.7347	-0.108	35659678	35659801	NC_000001.10
DAP	8.37e-11	1.79e-12	-7.56	17.7479	-0.0697	10685203	10685326	NC_000005.9
NCLN	8.36e-11	1.79e-12	-7.56	17.7493	-0.0175	3199014	3199137	NC_000019.9
RP2	8.88e-11	1.91e-12	-7.55	17.6825	-0.521	46696330	46696453	NC_000023.10
APEX2	8.95e-11	1.93e-12	-7.55	17.6745	-0.453	55026360	55026483	NC_000023.10
RPL39	9.02e-11	1.95e-12	-7.55	17.6649	-0.417	118926128	118926251	NC_000023.10
PSMB3	8.8e-11	1.89e-12	-7.55	17.693	-0.379	36908806	36908929	NC_000017.10
SLC11A1	9.1e-11	1.97e-12	-7.55	17.6552	-0.266	219246070	219246193	NC_000002.11
C1orf110	8.95e-11	1.93e-12	-7.55	17.6738	-0.192	162838809	162838932	NC_000001.10
EFCAB5	9.01e-11	1.95e-12	-7.55	17.6666	-0.143	28259634	28259757	NC_000017.10
CLEC16A	8.74e-11	1.88e-12	-7.55	17.7012	-0.132	11037903	11038026	NC_000016.9
FAM73A	8.83e-11	1.9e-12	-7.55	17.6884	-0.114	78273462	78273585	NC_000001.10
EXTL3	9.09e-11	1.96e-12	-7.55	17.6575	-0.114	28610801	28610924	NC_000008.10
C1orf87	8.85e-11	1.91e-12	-7.55	17.6859	-0.0786	60535678	60535801	NC_000001.10
ZNF440	9.6e-11	2.09e-12	-7.54	17.5966	-0.222	11925087	11925210	NC_000019.9
H19	9.37e-11	2.03e-12	-7.54	17.6235	-0.189	2019587	2019710	NC_000011.9
RAB39	9.49e-11	2.06e-12	-7.54	17.6088	-0.145	107803468	107803591	NC_000011.9
ZNF498	9.3e-11	2.02e-12	-7.54	17.6314	-0.129	99216405	99216528	NC_000007.13
ITCH	9.3e-11	2.02e-12	-7.54	17.6314	-0.126	32950295	32950418	NC_000020.10
SNAP47	9.47e-11	2.06e-12	-7.54	17.6119	-0.123	227951794	227951917	NC_000001.10
MMP26	9.22e-11	2e-12	-7.54	17.6407	-0.101	5010562	5010685	NC_000011.9
SCMH1	9.35e-11	2.03e-12	-7.54	17.6258	-0.0998	41658104	41658227	NC_000001.10
NME2P1	9.18e-11	1.99e-12	-7.54	17.6461	-0.0719	120720322	120720445	NC_000012.11
LOC731789	9.16e-11	1.98e-12	-7.54	17.6481	-0.071	26942225	26942348	NC_000010.10
LTBP1	9.53e-11	2.07e-12	-7.54	17.6044	-0.0675	33282816	33282939	NC_000002.11
BAIAP2L2	9.22e-11	2e-12	-7.54	17.6409	-0.0674	38506712	38506835	NC_000022.10
CUX2	9.18e-11	1.99e-12	-7.54	17.6462	-0.0265	111758092	111758215	NC_000012.11
CDR2L	9.45e-11	2.05e-12	-7.54	17.6139	-0.02	72999894	73000017	NC_000017.10
TRMT12	9.76e-11	2.13e-12	-7.53	17.578	-0.278	125461772	125461895	NC_000008.10
ANXA3	9.72e-11	2.12e-12	-7.53	17.5827	-0.26	79471849	79471972	NC_000004.11
KDM3B	9.82e-11	2.14e-12	-7.53	17.5721	-0.118	137692824	137692947	NC_000005.9
GUCY2C	9.96e-11	2.18e-12	-7.53	17.5561	-0.103	14818846	14818969	NC_000012.11
GALNT8	9.82e-11	2.15e-12	-7.53	17.5712	-0.0794	4829624	4829747	NC_000012.11
ATG3	1.01e-10	2.2e-12	-7.53	17.5458	-0.0719	112276088	112276211	NC_000003.11
C17orf55	1e-10	2.2e-12	-7.53	17.5476	-0.0704	79278301	79278424	NC_000017.10
NBPF7	9.73e-11	2.12e-12	-7.53	17.5816	-0.0644	120387965	120388088	NC_000001.10
ETNK2	9.84e-11	2.15e-12	-7.53	17.5694	-0.0612	204100192	204100315	NC_000001.10
RRP7B	9.91e-11	2.17e-12	-7.53	17.5616	-0.0601	42976149	42976272	NC_000022.10
DUSP7	1.07e-10	2.36e-12	-7.52	17.4786	-0.302	52090647	52090770	NC_000003.11
IDI1	1.06e-10	2.33e-12	-7.52	17.4913	-0.253	1095446	1095569	NC_000010.10
SMCR8	1.03e-10	2.26e-12	-7.52	17.5181	-0.221	18223010	18223133	NC_000017.10
COX6B1	1.02e-10	2.22e-12	-7.52	17.5353	-0.164	36138344	36138467	NC_000019.9
LCE1A	1.04e-10	2.28e-12	-7.52	17.5122	-0.16	152800168	152800291	NC_000001.10
PGM1	1.03e-10	2.25e-12	-7.52	17.5226	-0.0959	64063351	64063474	NC_000001.10
DOCK4	1.02e-10	2.23e-12	-7.52	17.5353	-0.0482	111791255	111791378	NC_000007.13
MRS2	1.05e-10	2.32e-12	-7.52	17.495	-0.0415	24402350	24402473	NC_000006.11
CRYGA	1.04e-10	2.3e-12	-7.52	17.5038	-0.0409	209028059	209028182	NC_000002.11
SLC22A11	1.03e-10	2.27e-12	-7.52	17.5159	-0.0397	64323816	64323939	NC_000011.9
TUBA8	1.12e-10	2.49e-12	-7.51	17.4235	-0.346	18593368	18593491	NC_000022.10
ZFP41	1.08e-10	2.39e-12	-7.51	17.4656	-0.177	144335905	144336028	NC_000008.10
USP42	1.08e-10	2.37e-12	-7.51	17.472	-0.168	6147984	6148107	NC_000007.13
SCTR	1.1e-10	2.43e-12	-7.51	17.4484	-0.126	120237432	120237555	NC_000002.11
NACAP1	1.08e-10	2.38e-12	-7.51	17.4697	-0.0972	102381107	102381230	NC_000008.10
RGPD3	1.12e-10	2.48e-12	-7.51	17.4286	-0.0275	107084802	107084925	NC_000002.11
HOXB4	1.15e-10	2.56e-12	-7.5	17.3985	-0.342	46655164	46655287	NC_000017.10
PDXDC1	1.15e-10	2.56e-12	-7.5	17.3987	-0.19	15073109	15073232	NC_000016.9
ODC1	1.14e-10	2.55e-12	-7.5	17.4029	-0.122	10580628	10580751	NC_000002.11
PIGT	1.18e-10	2.63e-12	-7.5	17.3718	-0.103	44044698	44044821	NC_000020.10
RRN3P2	1.13e-10	2.51e-12	-7.5	17.4178	-0.102	29085130	29085253	NC_000016.9
NGEF	1.14e-10	2.52e-12	-7.5	17.4119	-0.0796	233847372	233847495	NC_000002.11
TBC1D16	1.13e-10	2.51e-12	-7.5	17.4188	-0.0654	77918905	77919028	NC_000017.10
BOP1	1.13e-10	2.52e-12	-7.5	17.413	-0.0189	145510099	145510222	NC_000008.10
LSM14B	1.19e-10	2.67e-12	-7.49	17.3553	-0.631	60697463	60697586	NC_000020.10
ERICH1	1.23e-10	2.77e-12	-7.49	17.3203	-0.231	681122	681245	NC_000008.10
LOC650368	1.24e-10	2.79e-12	-7.49	17.3124	-0.196	3408823	3408946	NC_000011.9
TRPM2	1.22e-10	2.73e-12	-7.49	17.3365	-0.171	45791428	45791551	NC_000021.8
HMBS	1.23e-10	2.76e-12	-7.49	17.3252	-0.113	118954478	118954601	NC_000011.9
KIAA1257	1.2e-10	2.69e-12	-7.49	17.3489	-0.0755	128710967	128711090	NC_000003.11
WDR36	1.24e-10	2.79e-12	-7.49	17.3144	-0.0516	110431408	110431531	NC_000005.9
SLFN12L	1.31e-10	2.97e-12	-7.48	17.2523	-0.307	33815451	33815574	NC_000017.10
TMEM232	1.27e-10	2.87e-12	-7.48	17.2842	-0.21	109871721	109871844	NC_000005.9
KRT74	1.26e-10	2.85e-12	-7.48	17.2935	-0.0965	52968762	52968885	NC_000012.11
MIR492	1.28e-10	2.89e-12	-7.48	17.2775	-0.0953	95228029	95228152	NC_000012.11
CLEC4E	1.25e-10	2.82e-12	-7.48	17.3017	-0.0936	8690570	8690693	NC_000012.11
FAM9C	1.28e-10	2.89e-12	-7.48	17.2777	-0.0514	13063014	13063137	NC_000023.10
HGC6.3	1.29e-10	2.92e-12	-7.48	17.2674	-0.0419	168378559	168378682	NC_000006.11
PLXNA2	1.31e-10	2.96e-12	-7.48	17.2567	-0.0388	208390388	208390511	NC_000001.10
GATAD2A	1.26e-10	2.83e-12	-7.48	17.3004	-0.0188	19612767	19612890	NC_000019.9
TIMM50	1.34e-10	3.04e-12	-7.47	17.23	-0.302	39971816	39971939	NC_000019.9
FPR2	1.38e-10	3.15e-12	-7.47	17.193	-0.2	52263842	52263965	NC_000019.9
MDC1	1.36e-10	3.08e-12	-7.47	17.2153	-0.197	30685534	30685657	NC_000006.11
APOM	1.34e-10	3.04e-12	-7.47	17.2292	-0.187	31622318	31622441	NC_000006.11
EMID2	1.36e-10	3.09e-12	-7.47	17.2135	-0.157	101055912	101056035	NC_000007.13
GJA9	1.34e-10	3.04e-12	-7.47	17.2287	-0.122	39342651	39342774	NC_000001.10
LOC348840	1.34e-10	3.05e-12	-7.47	17.2275	-0.115	197804408	197804531	NC_000003.11
ZNF609	1.33e-10	3.01e-12	-7.47	17.2403	-0.109	64878639	64878762	NC_000015.9
OR6F1	1.34e-10	3.05e-12	-7.47	17.2248	-0.0974	247876088	247876211	NC_000001.10
CRYL1	1.37e-10	3.11e-12	-7.47	17.2056	-0.052	21047397	21047520	NC_000013.10
XAB2	1.37e-10	3.11e-12	-7.47	17.2059	-0.0193	7690735	7690858	NC_000019.9
SYCP2L	1.42e-10	3.25e-12	-7.46	17.1624	-0.269	10889671	10889794	NC_000006.11
CDC42EP5	1.45e-10	3.32e-12	-7.46	17.1438	-0.247	54982598	54982721	NC_000019.9
DNAJC4	1.44e-10	3.31e-12	-7.46	17.1461	-0.241	63997961	63998084	NC_000011.9
ALDH1L1	1.39e-10	3.17e-12	-7.46	17.1872	-0.239	125896282	125896405	NC_000003.11
CABLES2	1.43e-10	3.26e-12	-7.46	17.1595	-0.169	60978651	60978774	NC_000020.10
PIAS1	1.39e-10	3.18e-12	-7.46	17.1864	-0.147	68470500	68470623	NC_000015.9
C14orf180	1.45e-10	3.34e-12	-7.46	17.1385	-0.118	105048531	105048654	NC_000014.8
CTNNA1	1.39e-10	3.18e-12	-7.46	17.1854	-0.117	138268312	138268435	NC_000005.9
C1orf126	1.39e-10	3.16e-12	-7.46	17.1907	-0.0702	15467616	15467739	NC_000001.10
PEBP4	1.39e-10	3.17e-12	-7.46	17.1875	-0.0635	22785567	22785690	NC_000008.10
TNFRSF1B	1.44e-10	3.3e-12	-7.46	17.1487	-0.0615	12238546	12238669	NC_000001.10
SET	1.44e-10	3.31e-12	-7.46	17.1462	-0.0591	131447995	131448118	NC_000009.11
CTRC	1.42e-10	3.24e-12	-7.46	17.1656	-0.0587	15766930	15767053	NC_000001.10
TARBP1	1.42e-10	3.26e-12	-7.46	17.1616	-0.0542	234615370	234615493	NC_000001.10
ZNF598	1.41e-10	3.21e-12	-7.46	17.1755	-0.0237	2051739	2051862	NC_000016.9
PPP1R3F	1.48e-10	3.4e-12	-7.45	17.12	-0.345	49126486	49126609	NC_000023.10
C7orf30	1.51e-10	3.49e-12	-7.45	17.0927	-0.233	23342917	23343040	NC_000007.13
COL18A1	1.52e-10	3.5e-12	-7.45	17.0917	-0.161	46824938	46825061	NC_000021.8
DMXL1	1.49e-10	3.44e-12	-7.45	17.1083	-0.151	118407037	118407160	NC_000005.9
FRMD6	1.5e-10	3.45e-12	-7.45	17.1067	-0.124	52116710	52116833	NC_000014.8
TDH	1.53e-10	3.54e-12	-7.45	17.0811	-0.122	11196995	11197118	NC_000008.10
MYH7B	1.47e-10	3.37e-12	-7.45	17.1295	-0.0974	33563009	33563132	NC_000020.10
ATP8A2	1.47e-10	3.38e-12	-7.45	17.1261	-0.0678	26545823	26545946	NC_000013.10
SLC6A19	1.48e-10	3.4e-12	-7.45	17.1183	-0.066	1213187	1213310	NC_000005.9
OR2H2	1.47e-10	3.38e-12	-7.45	17.1262	-0.0612	29556415	29556538	NC_000006.11
TPST1	1.47e-10	3.38e-12	-7.45	17.1251	-0.058	65695583	65695706	NC_000007.13
PEX14	1.52e-10	3.51e-12	-7.45	17.0877	-0.0431	10541698	10541821	NC_000001.10
PARP14	1.54e-10	3.57e-12	-7.44	17.0722	-0.453	122400474	122400597	NC_000003.11
NUDT14	1.57e-10	3.64e-12	-7.44	17.0515	-0.377	105647507	105647630	NC_000014.8
TWF2	1.6e-10	3.72e-12	-7.44	17.031	-0.276	52273381	52273504	NC_000003.11
C15orf27	1.56e-10	3.62e-12	-7.44	17.0596	-0.121	76461960	76462083	NC_000015.9
TEX2	1.66e-10	3.87e-12	-7.43	16.9933	-0.382	62340717	62340840	NC_000017.10
ESRRA	1.67e-10	3.89e-12	-7.43	16.9871	-0.238	64072691	64072814	NC_000011.9
PHF5A	1.67e-10	3.91e-12	-7.43	16.9824	-0.188	41856238	41856361	NC_000022.10
C8orf55	1.67e-10	3.89e-12	-7.43	16.9871	-0.1	143815072	143815195	NC_000008.10
ZNF324	1.68e-10	3.93e-12	-7.43	16.9773	-0.0875	58982330	58982453	NC_000019.9
PPY2	1.63e-10	3.81e-12	-7.43	17.0087	-0.0862	26574551	26574674	NC_000017.10
MYO15A	1.62e-10	3.77e-12	-7.43	17.019	-0.065	18022025	18022148	NC_000017.10
GPR4	1.68e-10	3.94e-12	-7.43	16.9754	-0.0592	46106398	46106521	NC_000019.9
DDAH2	1.71e-10	4.01e-12	-7.42	16.9571	-0.152	31695903	31696026	NC_000006.11
TUBB8	1.72e-10	4.02e-12	-7.42	16.9556	-0.119	96730	96853	NC_000010.10
STX8	1.7e-10	3.99e-12	-7.42	16.9633	-0.111	9476772	9476895	NC_000017.10
RPL23AP82	1.79e-10	4.21e-12	-7.42	16.9103	-0.0962	51195437	51195560	NC_000022.10
PRPF4B	1.71e-10	4e-12	-7.42	16.9606	-0.0894	4056654	4056777	NC_000006.11
CREG2	1.75e-10	4.12e-12	-7.42	16.9315	-0.0849	101978981	101979104	NC_000002.11
FAM114A1	1.71e-10	4e-12	-7.42	16.9612	-0.0656	38897556	38897679	NC_000004.11
MIR572	1.82e-10	4.29e-12	-7.41	16.8917	-0.543	11370314	11370437	NC_000004.11
EIF2B5	1.87e-10	4.43e-12	-7.41	16.8608	-0.457	183852786	183852909	NC_000003.11
FNDC7	1.84e-10	4.34e-12	-7.41	16.8804	-0.246	109254531	109254654	NC_000001.10
RAD54B	1.85e-10	4.38e-12	-7.41	16.8724	-0.185	95448685	95448808	NC_000008.10
WDR24	1.86e-10	4.4e-12	-7.41	16.8665	-0.133	740807	740930	NC_000016.9
KIAA1755	1.88e-10	4.45e-12	-7.41	16.8548	-0.106	36885605	36885728	NC_000020.10
LOC100240726	1.82e-10	4.28e-12	-7.41	16.8949	-0.102	45093514	45093637	NC_000020.10
PARVB	1.83e-10	4.31e-12	-7.41	16.887	-0.0905	44395433	44395556	NC_000022.10
ROBO1	1.84e-10	4.34e-12	-7.41	16.8795	-0.0833	79223561	79223684	NC_000003.11
SLC38A8	1.87e-10	4.43e-12	-7.41	16.8609	-0.0628	84059396	84059519	NC_000016.9
KIAA1530	1.87e-10	4.42e-12	-7.41	16.8634	-0.0319	1368966	1369089	NC_000004.11
POLRMT	1.86e-10	4.4e-12	-7.41	16.8677	-0.02	620162	620285	NC_000019.9
THSD4	1.92e-10	4.57e-12	-7.4	16.829	-0.281	71433358	71433481	NC_000015.9
ARAP1	1.98e-10	4.74e-12	-7.4	16.7948	-0.236	72463184	72463307	NC_000011.9
TNFSF9	1.97e-10	4.7e-12	-7.4	16.8015	-0.206	6531335	6531458	NC_000019.9
NBPF3	1.91e-10	4.53e-12	-7.4	16.8384	-0.113	21768124	21768247	NC_000001.10
PRDM1	1.94e-10	4.63e-12	-7.4	16.818	-0.0953	106536036	106536159	NC_000006.11
KIAA0319L	1.92e-10	4.55e-12	-7.4	16.8342	-0.0711	35972127	35972250	NC_000001.10
CALHM3	1.96e-10	4.66e-12	-7.4	16.8105	-0.0612	105238610	105238733	NC_000010.10
KRTAP5-10	1.95e-10	4.65e-12	-7.4	16.8124	-0.0605	71275912	71276035	NC_000011.9
SDC2	1.94e-10	4.62e-12	-7.4	16.8196	-0.0429	97604047	97604170	NC_000008.10
CD81	1.98e-10	4.71e-12	-7.4	16.7997	-0.0298	2416773	2416896	NC_000011.9
CBR4	2.05e-10	4.93e-12	-7.39	16.7558	-0.464	169931453	169931576	NC_000004.11
NFRKB	2.02e-10	4.84e-12	-7.39	16.7736	-0.404	129765220	129765343	NC_000011.9
TRERF1	1.99e-10	4.76e-12	-7.39	16.7907	-0.365	42420298	42420421	NC_000006.11
NRM	2.09e-10	5.03e-12	-7.39	16.7364	-0.243	30658493	30658616	NC_000006.11
CHN2	1.99e-10	4.76e-12	-7.39	16.7896	-0.199	29330752	29330875	NC_000007.13
SBK2	2.01e-10	4.82e-12	-7.39	16.7784	-0.191	56041778	56041901	NC_000019.9
SNN	2.02e-10	4.83e-12	-7.39	16.7762	-0.176	11761803	11761926	NC_000016.9
ADH5	2.01e-10	4.81e-12	-7.39	16.7803	-0.175	100009749	100009872	NC_000004.11
RFPL3	2.03e-10	4.86e-12	-7.39	16.77	-0.123	32749939	32750062	NC_000022.10
GIMAP7	2.01e-10	4.82e-12	-7.39	16.7785	-0.0882	150211061	150211184	NC_000007.13
LAYN	2.03e-10	4.86e-12	-7.39	16.7705	-0.0864	111427063	111427186	NC_000011.9
ZNF738	2.08e-10	5e-12	-7.39	16.7426	-0.0853	21540946	21541069	NC_000019.9
CACHD1	2.13e-10	5.15e-12	-7.38	16.7135	-0.351	64971218	64971341	NC_000001.10
MRPL48	2.12e-10	5.12e-12	-7.38	16.7187	-0.159	73499350	73499473	NC_000011.9
MED14	2.09e-10	5.04e-12	-7.38	16.734	-0.122	40591508	40591631	NC_000023.10
SBNO2	2.1e-10	5.06e-12	-7.38	16.7298	-0.116	1155225	1155348	NC_000019.9
CEP135	2.2e-10	5.33e-12	-7.38	16.68	-0.0876	56896641	56896764	NC_000004.11
RASGRP3	2.18e-10	5.28e-12	-7.38	16.6879	-0.0783	33660672	33660795	NC_000002.11
TCF15	2.18e-10	5.28e-12	-7.38	16.6878	-0.0751	588057	588180	NC_000020.10
ECHS1	2.16e-10	5.22e-12	-7.38	16.6988	-0.0609	135178626	135178749	NC_000010.10
CABP4	2.12e-10	5.11e-12	-7.38	16.7202	-0.0476	67224103	67224226	NC_000011.9
CMTM8	2.1e-10	5.06e-12	-7.38	16.7296	-0.0372	32283464	32283587	NC_000003.11
TTYH3	2.14e-10	5.16e-12	-7.38	16.7118	-0.0185	2699640	2699763	NC_000007.13
LOC96610	2.26e-10	5.48e-12	-7.37	16.6522	-0.154	22652284	22652407	NC_000022.10
PCDHB17	2.22e-10	5.39e-12	-7.37	16.6677	-0.123	140534684	140534807	NC_000005.9
TUBA3E	2.22e-10	5.38e-12	-7.37	16.67	-0.0953	130956915	130957038	NC_000002.11
SUMO1P1	2.29e-10	5.57e-12	-7.37	16.6368	-0.0907	52493238	52493361	NC_000020.10
GALNT10	2.3e-10	5.6e-12	-7.37	16.6299	-0.0566	153588790	153588913	NC_000005.9
ZNF517	2.3e-10	5.6e-12	-7.37	16.6305	-0.0192	146033798	146033921	NC_000008.10
PUM2	2.33e-10	5.67e-12	-7.36	16.6177	-0.421	20491052	20491175	NC_000002.11
COL5A1	2.42e-10	5.92e-12	-7.36	16.5768	-0.235	137615839	137615962	NC_000009.11
C20orf152	2.32e-10	5.66e-12	-7.36	16.6201	-0.128	34555073	34555196	NC_000020.10
FAM90A1	2.33e-10	5.69e-12	-7.36	16.6144	-0.103	8376090	8376213	NC_000012.11
BNIP2	2.39e-10	5.84e-12	-7.36	16.59	-0.0809	59965769	59965892	NC_000015.9
MSLNL	2.34e-10	5.72e-12	-7.36	16.6103	-0.0772	830766	830889	NC_000016.9
RBM12B	2.34e-10	5.72e-12	-7.36	16.6107	-0.0757	94746897	94747020	NC_000008.10
CCDC12	2.44e-10	5.97e-12	-7.36	16.5674	-0.0612	47014492	47014615	NC_000003.11
TINAGL1	2.5e-10	6.15e-12	-7.35	16.5385	-0.0911	32053005	32053128	NC_000001.10
LOC653566	2.56e-10	6.32e-12	-7.35	16.5114	-0.0818	28423399	28423522	NC_000001.10
POPDC2	2.51e-10	6.17e-12	-7.35	16.5364	-0.0777	119379530	119379653	NC_000003.11
EFCAB8	2.52e-10	6.2e-12	-7.35	16.5312	-0.071	31446363	31446486	NC_000020.10
H1FOO	2.54e-10	6.28e-12	-7.35	16.5187	-0.0655	129270199	129270322	NC_000003.11
ERGIC1	2.52e-10	6.21e-12	-7.35	16.5289	-0.064	172332536	172332659	NC_000005.9
ANGPT1	2.46e-10	6.05e-12	-7.35	16.5558	-0.0636	108441547	108441670	NC_000008.10
RPL24	2.49e-10	6.11e-12	-7.35	16.5453	-0.0527	101399998	101400121	NC_000003.11
VPS53	2.51e-10	6.19e-12	-7.35	16.5326	-0.0402	423281	423404	NC_000017.10
EFCAB10	2.54e-10	6.26e-12	-7.35	16.521	-0.0297	105222699	105222822	NC_000007.13
FOXS1	2.5e-10	6.15e-12	-7.35	16.5386	-0.0244	30432938	30433061	NC_000020.10
LRP1	2.45e-10	6.02e-12	-7.35	16.5604	-0.0217	57584720	57584843	NC_000012.11
OSBPL11	2.6e-10	6.44e-12	-7.34	16.4945	-0.228	125314451	125314574	NC_000003.11
MT1B	2.66e-10	6.61e-12	-7.34	16.4686	-0.226	56685054	56685177	NC_000016.9
NOTCH1	2.7e-10	6.7e-12	-7.34	16.4544	-0.213	139403827	139403950	NC_000009.11
CEACAM5	2.68e-10	6.67e-12	-7.34	16.4593	-0.151	42221239	42221362	NC_000019.9
ZNF773	2.68e-10	6.65e-12	-7.34	16.4622	-0.0465	58010655	58010778	NC_000019.9
ATAD3C	2.62e-10	6.48e-12	-7.34	16.4871	-0.0348	1391055	1391178	NC_000001.10
C19orf10	2.76e-10	6.87e-12	-7.33	16.4306	-0.452	4670455	4670578	NC_000019.9
LAPTM4A	2.8e-10	6.98e-12	-7.33	16.4156	-0.45	20251148	20251271	NC_000002.11
AMMECR1L	2.81e-10	7.02e-12	-7.33	16.4098	-0.153	128633711	128633834	NC_000002.11
C6orf163	2.79e-10	6.94e-12	-7.33	16.42	-0.151	88054070	88054193	NC_000006.11
RHAG	2.78e-10	6.94e-12	-7.33	16.4205	-0.118	49576124	49576247	NC_000006.11
COMMD1	2.75e-10	6.86e-12	-7.33	16.432	-0.0976	62257530	62257653	NC_000002.11
SIPA1L3	2.83e-10	7.09e-12	-7.33	16.3995	-0.0655	38698027	38698150	NC_000019.9
SCAPER	2.79e-10	6.95e-12	-7.33	16.4187	-0.0652	77168028	77168151	NC_000015.9
C2orf85	2.75e-10	6.84e-12	-7.33	16.4344	-0.0339	242811871	242811994	NC_000002.11
RDH16	2.81e-10	7.02e-12	-7.33	16.4097	-0.0239	57351191	57351314	NC_000012.11
LOC387763	2.96e-10	7.44e-12	-7.32	16.3525	-0.393	43963907	43964030	NC_000011.9
GRIK4	2.96e-10	7.45e-12	-7.32	16.3513	-0.179	120590134	120590257	NC_000011.9
PRMT10	2.85e-10	7.13e-12	-7.32	16.3946	-0.159	148576593	148576716	NC_000004.11
ZNF98	2.86e-10	7.15e-12	-7.32	16.3914	-0.15	22606486	22606609	NC_000019.9
CT45A1	2.97e-10	7.48e-12	-7.32	16.3471	-0.114	134847042	134847165	NC_000023.10
KIAA1468	2.92e-10	7.34e-12	-7.32	16.366	-0.109	59857553	59857676	NC_000018.9
FFAR1	2.88e-10	7.22e-12	-7.32	16.3819	-0.0186	35842853	35842976	NC_000019.9
STARD9	3.06e-10	7.74e-12	-7.31	16.3132	-0.396	42873727	42873850	NC_000015.9
NFE2L1	3.11e-10	7.86e-12	-7.31	16.2982	-0.389	46125675	46125798	NC_000017.10
C4orf6	3.01e-10	7.58e-12	-7.31	16.3336	-0.165	5526783	5526906	NC_000004.11
GCHFR	3.05e-10	7.71e-12	-7.31	16.3176	-0.0913	41055136	41055259	NC_000015.9
C17orf68	3.01e-10	7.58e-12	-7.31	16.3343	-0.0801	8149080	8149203	NC_000017.10
ZSWIM6	3.13e-10	7.93e-12	-7.31	16.2902	-0.0717	60759849	60759972	NC_000005.9
WBSCR28	3.14e-10	7.97e-12	-7.31	16.2851	-0.0459	73275810	73275933	NC_000007.13
TTLL8	3.03e-10	7.64e-12	-7.31	16.3265	-0.043	50493129	50493252	NC_000022.10
SMS	3.17e-10	8.05e-12	-7.3	16.2748	-0.522	21958690	21958813	NC_000023.10
WBP2	3.3e-10	8.43e-12	-7.3	16.23	-0.42	73851978	73852101	NC_000017.10
TMEM170A	3.25e-10	8.28e-12	-7.3	16.248	-0.299	75498133	75498256	NC_000016.9
CTPS	3.24e-10	8.24e-12	-7.3	16.252	-0.221	41445556	41445679	NC_000001.10
ITIH5L	3.16e-10	8.01e-12	-7.3	16.2795	-0.204	54776206	54776329	NC_000023.10
SLC2A1	3.28e-10	8.38e-12	-7.3	16.2363	-0.182	43424924	43425047	NC_000001.10
LOC650623	3.23e-10	8.21e-12	-7.3	16.2556	-0.17	81447366	81447489	NC_000010.10
HIST2H2BA	3.25e-10	8.27e-12	-7.3	16.2486	-0.142	120906047	120906170	NC_000001.10
NLN	3.18e-10	8.06e-12	-7.3	16.2736	-0.116	65072011	65072134	NC_000005.9
C19orf21	3.25e-10	8.27e-12	-7.3	16.2482	-0.0948	758400	758523	NC_000019.9
FLJ33360	3.19e-10	8.11e-12	-7.3	16.2678	-0.078	6337520	6337643	NC_000005.9
LOC653653	3.27e-10	8.34e-12	-7.3	16.2402	-0.0567	58180849	58180972	NC_000017.10
BTBD2	3.25e-10	8.28e-12	-7.3	16.2475	-0.0542	1992952	1993075	NC_000019.9
LOC285696	3.31e-10	8.45e-12	-7.3	16.2273	-0.0372	17187054	17187177	NC_000005.9
WSCD1	3.23e-10	8.21e-12	-7.3	16.2556	-0.0269	5984093	5984216	NC_000017.10
ARMS2	3.39e-10	8.69e-12	-7.29	16.1999	-0.244	124213466	124213589	NC_000010.10
CDKN2AIPNL	3.4e-10	8.71e-12	-7.29	16.1981	-0.23	133747613	133747736	NC_000005.9
CLPTM1	3.36e-10	8.59e-12	-7.29	16.211	-0.214	45458232	45458355	NC_000019.9
HIST1H3G	3.47e-10	8.91e-12	-7.29	16.1757	-0.169	26271227	26271350	NC_000006.11
TARM1	3.41e-10	8.73e-12	-7.29	16.1955	-0.148	54585167	54585290	NC_000019.9
MRPS14	3.33e-10	8.5e-12	-7.29	16.2217	-0.109	174993445	174993568	NC_000001.10
SBK1	3.32e-10	8.49e-12	-7.29	16.2228	-0.103	28332480	28332603	NC_000016.9
FAM169B	3.39e-10	8.68e-12	-7.29	16.2015	-0.0952	99057419	99057542	NC_000015.9
CIITA	3.45e-10	8.84e-12	-7.29	16.1836	-0.0623	10969805	10969928	NC_000016.9
LOC442293	3.41e-10	8.75e-12	-7.29	16.194	-0.0558	35808294	35808417	NC_000007.13
TMC8	3.65e-10	9.41e-12	-7.28	16.122	-0.455	76136725	76136848	NC_000017.10
TUBA1B	3.67e-10	9.48e-12	-7.28	16.1154	-0.389	49526040	49526163	NC_000012.11
ASF1B	3.66e-10	9.46e-12	-7.28	16.1169	-0.21	14247601	14247724	NC_000019.9
TUBA1A	3.52e-10	9.06e-12	-7.28	16.1594	-0.182	49579630	49579753	NC_000012.11
CCDC117	3.57e-10	9.21e-12	-7.28	16.1439	-0.178	29172805	29172928	NC_000022.10
PRPF40A	3.66e-10	9.45e-12	-7.28	16.118	-0.123	153550624	153550747	NC_000002.11
CLEC4D	3.54e-10	9.11e-12	-7.28	16.1539	-0.12	8665373	8665496	NC_000012.11
NOTO	3.57e-10	9.18e-12	-7.28	16.1461	-0.103	73432574	73432697	NC_000002.11
TTC28	3.52e-10	9.05e-12	-7.28	16.1608	-0.0928	29076383	29076506	NC_000022.10
MFAP1	3.56e-10	9.18e-12	-7.28	16.1469	-0.0851	44112994	44113117	NC_000015.9
WWOX	3.59e-10	9.25e-12	-7.28	16.1394	-0.0243	79030857	79030980	NC_000016.9
TRAP1	3.87e-10	1e-11	-7.27	16.0585	-0.234	3766942	3767065	NC_000016.9
SLC7A8	3.78e-10	9.8e-12	-7.27	16.0823	-0.145	23653553	23653676	NC_000014.8
C3orf77	3.8e-10	9.85e-12	-7.27	16.0772	-0.0696	44283638	44283761	NC_000003.11
FOXN4	3.79e-10	9.83e-12	-7.27	16.0799	-0.0634	109728241	109728364	NC_000012.11
SCNN1A	3.88e-10	1.01e-11	-7.27	16.0567	-0.0461	6487677	6487800	NC_000012.11
KHSRP	3.78e-10	9.78e-12	-7.27	16.0849	-0.0311	6414019	6414142	NC_000019.9
GINS4	4.01e-10	1.05e-11	-7.26	16.0185	-0.356	41386454	41386577	NC_000008.10
PDXP	3.98e-10	1.04e-11	-7.26	16.0282	-0.281	38054735	38054858	NC_000022.10
ZNF281	3.94e-10	1.02e-11	-7.26	16.0392	-0.232	200379235	200379358	NC_000001.10
FUZ	3.91e-10	1.02e-11	-7.26	16.0454	-0.232	50316342	50316465	NC_000019.9
DUSP14	4.06e-10	1.06e-11	-7.26	16.0048	-0.226	35849444	35849567	NC_000017.10
FAM22F	3.98e-10	1.04e-11	-7.26	16.0271	-0.207	97090861	97090984	NC_000009.11
ZDHHC19	3.94e-10	1.03e-11	-7.26	16.0377	-0.142	195939310	195939433	NC_000003.11
RACGAP1P	3.89e-10	1.01e-11	-7.26	16.053	-0.125	45460140	45460263	NC_000012.11
PRR19	3.94e-10	1.03e-11	-7.26	16.0376	-0.115	42809587	42809710	NC_000019.9
NID1	3.9e-10	1.01e-11	-7.26	16.05	-0.0807	236162295	236162418	NC_000001.10
CYP4F12	3.98e-10	1.04e-11	-7.26	16.026	-0.0643	15807025	15807148	NC_000019.9
KRTAP20-3	3.89e-10	1.01e-11	-7.26	16.053	-0.062	32014658	32014781	NC_000021.8
CCDC79	3.93e-10	1.02e-11	-7.26	16.0418	-0.0302	66834841	66834964	NC_000016.9
BTN2A3	4.18e-10	1.1e-11	-7.25	15.9724	-0.211	26421570	26421693	NC_000006.11
VTCN1	4.18e-10	1.1e-11	-7.25	15.9726	-0.193	117740190	117740313	NC_000001.10
ELANE	4.23e-10	1.11e-11	-7.25	15.9597	-0.174	856107	856230	NC_000019.9
ACADSB	4.09e-10	1.07e-11	-7.25	15.9947	-0.172	124772066	124772189	NC_000010.10
KRTAP4-3	4.26e-10	1.12e-11	-7.25	15.9498	-0.122	39324367	39324490	NC_000017.10
RASGEF1C	4.12e-10	1.08e-11	-7.25	15.9878	-0.0759	179557008	179557131	NC_000005.9
RCVRN	4.16e-10	1.09e-11	-7.25	15.9773	-0.0385	9808122	9808245	NC_000017.10
KPNA3	4.41e-10	1.17e-11	-7.24	15.9128	-0.264	50367064	50367187	NC_000013.10
CRX	4.51e-10	1.2e-11	-7.24	15.888	-0.247	48324309	48324432	NC_000019.9
BTN3A2	4.5e-10	1.19e-11	-7.24	15.8907	-0.164	26370623	26370746	NC_000006.11
CACNA1E	4.29e-10	1.13e-11	-7.24	15.9431	-0.143	181683239	181683362	NC_000001.10
POM121L9P	4.43e-10	1.17e-11	-7.24	15.9076	-0.136	24647471	24647594	NC_000022.10
LY6D	4.43e-10	1.17e-11	-7.24	15.9078	-0.125	143869328	143869451	NC_000008.10
CGB8	4.31e-10	1.14e-11	-7.24	15.9384	-0.045	49553788	49553911	NC_000019.9
APBB1IP	4.39e-10	1.16e-11	-7.24	15.9189	-0.0246	26856095	26856218	NC_000010.10
KIF2C	4.72e-10	1.26e-11	-7.23	15.8382	-0.424	45205414	45205537	NC_000001.10
MUS81	4.7e-10	1.25e-11	-7.23	15.8438	-0.408	65627869	65627992	NC_000011.9
ATG16L2	4.62e-10	1.23e-11	-7.23	15.8614	-0.282	72524028	72524151	NC_000011.9
DNAJA1	4.75e-10	1.27e-11	-7.23	15.8321	-0.27	33026506	33026629	NC_000009.11
ZC3H4	4.55e-10	1.21e-11	-7.23	15.8785	-0.269	47614495	47614618	NC_000019.9
FSD1	4.69e-10	1.25e-11	-7.23	15.8462	-0.169	4307208	4307331	NC_000019.9
KLF15	4.58e-10	1.22e-11	-7.23	15.8708	-0.149	126064371	126064494	NC_000003.11
MORF4	4.57e-10	1.21e-11	-7.23	15.8735	-0.147	174539194	174539317	NC_000004.11
MIR1297	4.63e-10	1.23e-11	-7.23	15.8587	-0.107	54887369	54887492	NC_000013.10
RPS18	4.72e-10	1.26e-11	-7.23	15.8392	-0.0917	33241633	33241756	NC_000006.11
OR2F1	4.65e-10	1.24e-11	-7.23	15.8539	-0.0548	143656153	143656276	NC_000007.13
CSTB	4.81e-10	1.28e-11	-7.22	15.8173	-0.349	45196136	45196259	NC_000021.8
GADD45GIP1	4.78e-10	1.28e-11	-7.22	15.824	-0.25	13068138	13068261	NC_000019.9
KIF3A	4.85e-10	1.3e-11	-7.22	15.8085	-0.198	132073308	132073431	NC_000005.9
AKR1B15	4.77e-10	1.27e-11	-7.22	15.8274	-0.196	134249247	134249370	NC_000007.13
CBY3	4.97e-10	1.33e-11	-7.22	15.7821	-0.155	179105728	179105851	NC_000005.9
ATAD2	4.93e-10	1.32e-11	-7.22	15.7893	-0.131	124405946	124406069	NC_000008.10
SNORD115-35	4.81e-10	1.29e-11	-7.22	15.8163	-0.107	25479259	25479382	NC_000015.9
C4orf45	4.92e-10	1.32e-11	-7.22	15.7927	-0.0755	159957506	159957629	NC_000004.11
RFNG	4.82e-10	1.29e-11	-7.22	15.8145	-0.0616	80006775	80006898	NC_000017.10
CYP4Z1	4.9e-10	1.31e-11	-7.22	15.796	-0.0473	47570265	47570388	NC_000001.10
TRIM31	5.15e-10	1.39e-11	-7.21	15.7413	-0.326	30071268	30071391	NC_000006.11
EFHC1	5.02e-10	1.35e-11	-7.21	15.7703	-0.232	52284773	52284896	NC_000006.11
NPPC	5.13e-10	1.38e-11	-7.21	15.7462	-0.224	232791126	232791249	NC_000002.11
SHC4	5.08e-10	1.36e-11	-7.21	15.7581	-0.148	49167995	49168118	NC_000015.9
NBPF1	5.09e-10	1.37e-11	-7.21	15.7553	-0.14	16941426	16941549	NC_000001.10
LYZL2	5.06e-10	1.36e-11	-7.21	15.7628	-0.113	30919938	30920061	NC_000010.10
MEGF10	5.22e-10	1.41e-11	-7.21	15.7272	-0.0921	126793022	126793145	NC_000005.9
CHID1	5.23e-10	1.41e-11	-7.21	15.7244	-0.0918	914329	914452	NC_000011.9
C14orf182	5.07e-10	1.36e-11	-7.21	15.7593	-0.0882	50448688	50448811	NC_000014.8
SYT9	5.17e-10	1.39e-11	-7.21	15.7386	-0.0845	7487181	7487304	NC_000011.9
TMCC2	5.09e-10	1.37e-11	-7.21	15.7547	-0.0834	205210953	205211076	NC_000001.10
ADAM2	5.15e-10	1.39e-11	-7.21	15.7419	-0.0554	39696062	39696185	NC_000008.10
PROKR1	5.07e-10	1.36e-11	-7.21	15.7585	-0.0342	68882507	68882630	NC_000002.11
PLEKHO1	5.45e-10	1.48e-11	-7.2	15.6788	-0.227	150125418	150125541	NC_000001.10
C3orf48	5.52e-10	1.5e-11	-7.2	15.666	-0.113	20053940	20054063	NC_000003.11
TEAD1	5.46e-10	1.48e-11	-7.2	15.678	-0.0981	12809661	12809784	NC_000011.9
C1orf112	5.45e-10	1.48e-11	-7.2	15.6784	-0.0802	169767650	169767773	NC_000001.10
C1orf21	5.51e-10	1.5e-11	-7.2	15.6679	-0.0788	184482122	184482245	NC_000001.10
ABT1	5.31e-10	1.44e-11	-7.2	15.7085	-0.0306	26598600	26598723	NC_000006.11
KCNK13	5.26e-10	1.42e-11	-7.2	15.7182	-0.0275	90651048	90651171	NC_000014.8
DOCK7	5.26e-10	1.42e-11	-7.2	15.7179	-0.0247	63136405	63136528	NC_000001.10
GRIP2	5.48e-10	1.49e-11	-7.2	15.6737	-0.0242	14545362	14545485	NC_000003.11
HLA-DOB	5.54e-10	1.51e-11	-7.19	15.6617	-0.257	32785841	32785964	NC_000006.11
PPP1R2P1	5.68e-10	1.55e-11	-7.19	15.6326	-0.251	32847377	32847500	NC_000006.11
ZDHHC12	5.66e-10	1.54e-11	-7.19	15.637	-0.213	131486327	131486450	NC_000009.11
NLRP9	5.72e-10	1.56e-11	-7.19	15.6245	-0.137	56220025	56220148	NC_000019.9
NBPF14	5.8e-10	1.59e-11	-7.19	15.6098	-0.128	148004722	148004845	NC_000001.10
CYP4Z2P	5.62e-10	1.53e-11	-7.19	15.6453	-0.123	47366730	47366853	NC_000001.10
TUBGCP3	5.74e-10	1.57e-11	-7.19	15.6217	-0.101	113184905	113185028	NC_000013.10
EEF2	5.64e-10	1.54e-11	-7.19	15.6403	-0.0697	3979758	3979881	NC_000019.9
NINJ1	5.78e-10	1.58e-11	-7.19	15.6147	-0.0502	95888884	95889007	NC_000009.11
ADAM18	5.63e-10	1.54e-11	-7.19	15.6418	-0.0476	39442089	39442212	NC_000008.10
LOC347376	5.6e-10	1.53e-11	-7.19	15.6482	-0.0461	50648356	50648479	NC_000023.10
GRK7	5.57e-10	1.52e-11	-7.19	15.6549	-0.0167	141497321	141497444	NC_000003.11
C8orf33	6.03e-10	1.66e-11	-7.18	15.5683	-0.402	146278003	146278126	NC_000008.10
SERTAD3	5.91e-10	1.62e-11	-7.18	15.5885	-0.303	40950423	40950546	NC_000019.9
BEND2	5.88e-10	1.61e-11	-7.18	15.5946	-0.147	18239032	18239155	NC_000023.10
PIPOX	6.1e-10	1.68e-11	-7.18	15.5549	-0.115	27368650	27368773	NC_000017.10
RUVBL2	5.88e-10	1.61e-11	-7.18	15.5951	-0.113	49519116	49519239	NC_000019.9
MYL3	5.84e-10	1.6e-11	-7.18	15.6033	-0.108	46899455	46899578	NC_000003.11
C19orf76	5.91e-10	1.62e-11	-7.18	15.59	-0.101	50191882	50192005	NC_000019.9
UFC1	5.94e-10	1.63e-11	-7.18	15.5842	-0.0649	161122156	161122279	NC_000001.10
LRRC37B2	6.12e-10	1.69e-11	-7.18	15.5509	-0.0596	28921927	28922050	NC_000017.10
CES3	5.92e-10	1.62e-11	-7.18	15.5882	-0.0364	67008435	67008558	NC_000016.9
ZBTB17	6.16e-10	1.7e-11	-7.17	15.5437	-0.315	16302298	16302421	NC_000001.10
ZNF100	6.34e-10	1.76e-11	-7.17	15.5114	-0.265	21950216	21950339	NC_000019.9
KLHL35	6.4e-10	1.77e-11	-7.17	15.5013	-0.158	75141846	75141969	NC_000011.9
PLP2	6.16e-10	1.7e-11	-7.17	15.5436	-0.141	49029384	49029507	NC_000023.10
L3MBTL4	6.3e-10	1.75e-11	-7.17	15.5173	-0.117	6284460	6284583	NC_000018.9
MIR517A	6.3e-10	1.74e-11	-7.17	15.518	-0.115	54214750	54214873	NC_000019.9
METTL8	6.29e-10	1.74e-11	-7.17	15.5194	-0.101	172231706	172231829	NC_000002.11
PAGE2B	6.3e-10	1.74e-11	-7.17	15.5181	-0.0703	55101301	55101424	NC_000023.10
MAGEA4	6.44e-10	1.79e-11	-7.17	15.495	-0.0496	151081296	151081419	NC_000023.10
PSTK	6.19e-10	1.71e-11	-7.17	15.5375	-0.0279	124739088	124739211	NC_000010.10
ETAA1	6.19e-10	1.71e-11	-7.17	15.5373	-0.0276	67623673	67623796	NC_000002.11
NOD2	6.77e-10	1.89e-11	-7.16	15.4395	-0.285	50732073	50732196	NC_000016.9
FOXO1	6.73e-10	1.88e-11	-7.16	15.4469	-0.238	41240923	41241046	NC_000013.10
EMILIN1	6.61e-10	1.84e-11	-7.16	15.4671	-0.115	27301195	27301318	NC_000002.11
OR7E24	6.72e-10	1.87e-11	-7.16	15.4475	-0.103	9360855	9360978	NC_000019.9
MIR548H3	6.77e-10	1.89e-11	-7.16	15.4393	-0.0911	78253033	78253156	NC_000009.11
ANGPTL6	6.68e-10	1.86e-11	-7.16	15.4548	-0.0774	10210875	10210998	NC_000019.9
TRIO	6.52e-10	1.81e-11	-7.16	15.4808	-0.0664	14414947	14415070	NC_000005.9
LELP1	6.6e-10	1.83e-11	-7.16	15.4687	-0.0626	153174654	153174777	NC_000001.10
LOC100129550	6.6e-10	1.83e-11	-7.16	15.4687	-0.051	122604848	122604971	NC_000003.11
BIN2	6.68e-10	1.86e-11	-7.16	15.4548	-0.0484	51715252	51715375	NC_000012.11
HSPA1B	6.89e-10	1.93e-11	-7.15	15.4204	-0.225	31795003	31795126	NC_000006.11
ABCC8	6.98e-10	1.96e-11	-7.15	15.406	-0.196	17498236	17498359	NC_000011.9
LIN9	7.01e-10	1.97e-11	-7.15	15.4013	-0.184	226448825	226448948	NC_000001.10
POLR2B	7.07e-10	1.99e-11	-7.15	15.3911	-0.103	57846746	57846869	NC_000004.11
RTP4	6.8e-10	1.9e-11	-7.15	15.4355	-0.071	187084995	187085118	NC_000003.11
KIF7	6.83e-10	1.91e-11	-7.15	15.4304	-0.0595	90176987	90177110	NC_000015.9
RPL37	6.86e-10	1.92e-11	-7.15	15.425	-0.0547	40836182	40836305	NC_000005.9
POLN	7.1e-10	2e-11	-7.15	15.3865	-0.0511	2163032	2163155	NC_000004.11
TESSP1	6.92e-10	1.94e-11	-7.15	15.4152	-0.0453	2848117	2848240	NC_000016.9
ZNF280C	7.01e-10	1.97e-11	-7.15	15.4013	-0.0377	129390430	129390553	NC_000023.10
SORBS3	7.32e-10	2.06e-11	-7.14	15.3545	-0.462	22409574	22409697	NC_000008.10
MSL1	7.28e-10	2.05e-11	-7.14	15.36	-0.229	38283476	38283599	NC_000017.10
SLC38A7	7.44e-10	2.1e-11	-7.14	15.3361	-0.228	58718479	58718602	NC_000016.9
NCAN	7.14e-10	2.01e-11	-7.14	15.3811	-0.148	19332074	19332197	NC_000019.9
HCG26	7.42e-10	2.09e-11	-7.14	15.3397	-0.13	31439148	31439271	NC_000006.11
ZSCAN21	7.39e-10	2.08e-11	-7.14	15.3441	-0.106	99646844	99646967	NC_000007.13
RPL7	7.35e-10	2.07e-11	-7.14	15.3494	-0.0806	74203855	74203978	NC_000008.10
DFFB	7.19e-10	2.02e-11	-7.14	15.3733	-0.0653	3791255	3791378	NC_000001.10
PAGE4	7.29e-10	2.05e-11	-7.14	15.3593	-0.064	49593756	49593879	NC_000023.10
C16orf90	7.27e-10	2.05e-11	-7.14	15.3618	-0.0603	3546216	3546339	NC_000016.9
ALK	7.42e-10	2.09e-11	-7.14	15.3392	-0.06	30040525	30040648	NC_000002.11
FAP	7.4e-10	2.09e-11	-7.14	15.3423	-0.0485	163091464	163091587	NC_000002.11
SH3TC1	7.43e-10	2.1e-11	-7.14	15.3384	-0.0241	8239220	8239343	NC_000004.11
NLK	7.72e-10	2.19e-11	-7.13	15.2967	-0.444	26443366	26443489	NC_000017.10
ZNF584	7.9e-10	2.24e-11	-7.13	15.2713	-0.43	58919807	58919930	NC_000019.9
RNF26	7.89e-10	2.24e-11	-7.13	15.2733	-0.266	119205041	119205164	NC_000011.9
ATP11B	7.59e-10	2.15e-11	-7.13	15.3144	-0.261	182511586	182511709	NC_000003.11
IPO7	7.59e-10	2.15e-11	-7.13	15.3152	-0.214	9410352	9410475	NC_000011.9
MIR1826	7.86e-10	2.23e-11	-7.13	15.2777	-0.195	33964783	33964906	NC_000016.9
PHEX	7.89e-10	2.24e-11	-7.13	15.2734	-0.154	22049984	22050107	NC_000023.10
C2orf70	7.69e-10	2.18e-11	-7.13	15.3009	-0.131	26785513	26785636	NC_000002.11
ALCAM	7.8e-10	2.21e-11	-7.13	15.2856	-0.121	105247852	105247975	NC_000003.11
RBMS2	7.72e-10	2.19e-11	-7.13	15.2964	-0.107	56923557	56923680	NC_000012.11
SRGAP1	7.57e-10	2.14e-11	-7.13	15.3188	-0.0999	64263169	64263292	NC_000012.11
WDR20	7.58e-10	2.14e-11	-7.13	15.3173	-0.0768	102685953	102686076	NC_000014.8
CNOT6	7.59e-10	2.15e-11	-7.13	15.3152	-0.0488	179987837	179987960	NC_000005.9
ZNF717	7.7e-10	2.18e-11	-7.13	15.2994	-0.0404	75832003	75832126	NC_000003.11
CEACAM16	7.85e-10	2.23e-11	-7.13	15.2792	-0.0146	45211248	45211371	NC_000019.9
ZCCHC10	8.22e-10	2.35e-11	-7.12	15.2278	-0.385	132361924	132362047	NC_000005.9
ZNF461	8.26e-10	2.36e-11	-7.12	15.2227	-0.369	37157922	37158045	NC_000019.9
LMAN2	8.3e-10	2.37e-11	-7.12	15.2175	-0.31	176779063	176779186	NC_000005.9
KLF16	8.2e-10	2.34e-11	-7.12	15.2307	-0.189	1865012	1865135	NC_000019.9
CACNA2D1	8.2e-10	2.34e-11	-7.12	15.2302	-0.182	81638368	81638491	NC_000007.13
MEF2D	7.92e-10	2.25e-11	-7.12	15.2688	-0.168	156435421	156435544	NC_000001.10
GREB1	8.28e-10	2.37e-11	-7.12	15.2192	-0.111	11758717	11758840	NC_000002.11
RAB33A	8.11e-10	2.31e-11	-7.12	15.2418	-0.0974	129309750	129309873	NC_000023.10
CAPG	8.2e-10	2.34e-11	-7.12	15.2309	-0.0793	85622094	85622217	NC_000002.11
[truncated: 11,628 more rows]

## Sheet: Table S10
Table S10. The hypo-methylated up-regulated HIV-resistance-related genes. The overlap of the HIV-R up-regulated DEGs and the hypo-methylated DMGs.
Gene Symbol	logFC, ( GSE67705, Methylation, Blood, HIV-infection)	P-value	logFC (EXP-Blood-HIV-Resistance)	P-value
APOBEC3B	-0.162	1.38e-16	1.57057	0.00145
MAOA	-0.148	3.44e-20	1.5188	0.00055
F2R	-0.101	2.14e-20	1.47393	8.85e-05
UGT2B4	-0.0192	2.07e-13	1.42501	0.00475
ABCC3	-0.0339	6.31e-13	1.33698	1.89e-05
SPARC	-0.05	4.28e-08	1.22926	8.8e-06
DSCAML1	-0.0192	2.07e-13	1.19531	0.00139
TAAR1	-0.0108	3.08e-05	1.19494	0.0102
ITGA1	-0.173	1.81e-17	1.1904	0.00551
VWF	-0.146	1.74e-15	1.17644	0.00165
KCNB1	-0.104	1.41e-16	1.17088	0.00122
PRSS23	-0.128	2.17e-17	1.16598	8.5e-05
NAV3	-0.0743	2.54e-16	1.11996	0.00766
ZNF385B	-0.0165	2.95e-06	1.10578	0.00741
ITGB5	-0.0683	2.49e-06	1.09062	1.53e-07
SP100	-0.252	5.22e-20	1.0851	0.0286
CYP2A6	-0.0767	4.06e-11	1.08031	0.000488
SYT16	-0.191	9.12e-24	1.07865	0.0161
TUBB1	-0.0717	1e-12	1.06365	4.08e-09
AP1M2	-0.122	9.93e-17	1.05178	0.00777
CNBD1	-0.267	3.72e-20	1.01778	0.0335
HDC	-0.222	1.17e-15	1.01106	0.0018

[truncated: 29 more sheets: Table S11, Table S12, Table S13, Table S14, Table S15, Table S16, Table S17, Table S18, Table S19, Table S20, Table S21, Table S22, Table S23, Table S24, Table S25, Table S26, Table S27, Table S28, Table S29, Table S30 …]
